# Supplementary material for: Genomic and immune landscape Of metastatic pheochromocytoma and paraganglioma
Source: Nat Commun. 2023 Feb 28;14:1122. doi: 10.1038/s41467-023-36769-6 (PMC9975198; doi:10.1038/s41467-023-36769-6)
Supplement: Supplementary file 4 — Supplementary Data 1 [file 41467_2023_36769_MOESM4_ESM.xlsx]

## Sheet: Legend
Classifier
ATRX	ATRX-mutations
CDK1	high CDK1 expression - high levels (above the 3rd quartile value of the whole cohort)
CHR5G	chromosome 5 gains
MANT	high MSI score - when MSI score>0.15
MIK67	high MIK67 expression - High MKI67 mRNA expression indicates expression levels above the 3rd quartile value of the whole cohort
TERT	TERT alterations - overexpression, amplification, promoter mutations and hypermethylation
TMB	high TMB - Higher TMB indicates tumors with values > than the third quartile
KREBS	germline mutation in Krebs cycle gene
MAML3	MAML3-fusion

## Sheet: Results
Supplementary Data 1. Receiver operating characteristic curve analysis showing the classification power of different markers of mPPGL. AUC, 95% confidence interval (CI) and sensitivity/specificity per each of the 511 classifiers.
Classifier	ATRX	CDK1	CHR5G	MANT	MIK67	TERT	TMB	KREBS	MAML3	Area	P-value	CI 95%		Sensitivity	Specificity
												inferior	superior
MAML3_ATRX_MANT_MIK67_CDK1	ATRX	CDK1		MANT	MIK67				MAML3	0.901639	8.58422e-13	0.855251	0.948027	100	80.3279
MAML3_ATRX_MANT_CDK1	ATRX	CDK1		MANT					MAML3	0.901639	8.58422e-13	0.855251	0.948027	100	80.3279
MAML3_ATRX_MANT_MIK67_CDK1_CHR5G	ATRX	CDK1	CHR5G	MANT	MIK67				MAML3	0.897541	1.45709e-12	0.85017	0.944912	100	79.5082
MAML3_ATRX_MANT_CDK1_CHR5G	ATRX	CDK1	CHR5G	MANT					MAML3	0.897541	1.45709e-12	0.85017	0.944912	100	79.5082
MAML3_ATRX_MANT_MIK67_TMB_CDK1	ATRX	CDK1		MANT	MIK67		TMB		MAML3	0.881148	1.14794e-11	0.830016	0.932279	100	76.2295
MAML3_MANT_TMB_CDK1		CDK1		MANT			TMB		MAML3	0.881148	1.14794e-11	0.830016	0.932279	100	76.2295
MAML3_MANT_MIK67_TMB_CDK1		CDK1		MANT	MIK67		TMB		MAML3	0.881148	1.14794e-11	0.830016	0.932279	100	76.2295
MAML3_ATRX_MANT_TMB_CDK1	ATRX	CDK1		MANT			TMB		MAML3	0.881148	1.14794e-11	0.830016	0.932279	100	76.2295
MAML3_ATRX_MANT_MIK67_TMB_CDK1_CHR5G	ATRX	CDK1	CHR5G	MANT	MIK67		TMB		MAML3	0.877049	1.89826e-11	0.825015	0.929083	100	75.4098
MAML3_MANT_TMB_CDK1_CHR5G		CDK1	CHR5G	MANT			TMB		MAML3	0.877049	1.89826e-11	0.825015	0.929083	100	75.4098
MAML3_MANT_MIK67_TMB_CDK1_CHR5G		CDK1	CHR5G	MANT	MIK67		TMB		MAML3	0.877049	1.89826e-11	0.825015	0.929083	100	75.4098
MAML3_ATRX_MANT_TMB_CDK1_CHR5G	ATRX	CDK1	CHR5G	MANT			TMB		MAML3	0.877049	1.89826e-11	0.825015	0.929083	100	75.4098
MAML3_ATRX_MANT_MIK67_TERT_CDK1	ATRX	CDK1		MANT	MIK67	TERT			MAML3	0.877049	1.89826e-11	0.825015	0.929083	100	75.4098
MAML3_ATRX_MANT_TERT_CDK1	ATRX	CDK1		MANT		TERT			MAML3	0.877049	1.89826e-11	0.825015	0.929083	100	75.4098
MAML3_ATRX_MANT_MIK67_TERT_CDK1_CHR5G	ATRX	CDK1	CHR5G	MANT	MIK67	TERT			MAML3	0.872951	3.12266e-11	0.820028	0.925874	100	74.5902
MAML3_ATRX_MANT_TERT_CDK1_CHR5G	ATRX	CDK1	CHR5G	MANT		TERT			MAML3	0.872951	3.12266e-11	0.820028	0.925874	100	74.5902
KREBS_MAML3_MANT_MIK67_CDK1		CDK1		MANT	MIK67			KREBS	MAML3	0.864754	8.31887e-11	0.810091	0.919417	100	72.9508
KREBS_MAML3_ATRX_MANT_MIK67_CDK1	ATRX	CDK1		MANT	MIK67			KREBS	MAML3	0.864754	8.31887e-11	0.810091	0.919417	100	72.9508
KREBS_MAML3_MANT_CDK1		CDK1		MANT				KREBS	MAML3	0.864754	8.31887e-11	0.810091	0.919417	100	72.9508
KREBS_MAML3_ATRX_MANT_CDK1	ATRX	CDK1		MANT				KREBS	MAML3	0.864754	8.31887e-11	0.810091	0.919417	100	72.9508
MAML3_ATRX_MANT_MIK67_TMB_TERT_CDK1	ATRX	CDK1		MANT	MIK67	TERT	TMB		MAML3	0.864754	8.31887e-11	0.810091	0.919417	100	72.9508
MAML3_MANT_TMB_TERT_CDK1		CDK1		MANT		TERT	TMB		MAML3	0.864754	8.31887e-11	0.810091	0.919417	100	72.9508
MAML3_MANT_MIK67_TMB_TERT_CDK1		CDK1		MANT	MIK67	TERT	TMB		MAML3	0.864754	8.31887e-11	0.810091	0.919417	100	72.9508
MAML3_ATRX_MANT_TMB_TERT_CDK1	ATRX	CDK1		MANT		TERT	TMB		MAML3	0.864754	8.31887e-11	0.810091	0.919417	100	72.9508
KREBS_MAML3_MANT_MIK67_CDK1_CHR5G		CDK1	CHR5G	MANT	MIK67			KREBS	MAML3	0.860656	1.34721e-10	0.80514	0.916171	100	72.1311
KREBS_MAML3_ATRX_MANT_MIK67_CDK1_CHR5G	ATRX	CDK1	CHR5G	MANT	MIK67			KREBS	MAML3	0.860656	1.34721e-10	0.80514	0.916171	100	72.1311
KREBS_MAML3_MANT_CDK1_CHR5G		CDK1	CHR5G	MANT				KREBS	MAML3	0.860656	1.34721e-10	0.80514	0.916171	100	72.1311
KREBS_MAML3_ATRX_MANT_CDK1_CHR5G	ATRX	CDK1	CHR5G	MANT				KREBS	MAML3	0.860656	1.34721e-10	0.80514	0.916171	100	72.1311
MAML3_ATRX_MANT_MIK67_TMB_TERT_CDK1_CHR5G	ATRX	CDK1	CHR5G	MANT	MIK67	TERT	TMB		MAML3	0.860656	1.34721e-10	0.80514	0.916171	100	72.1311
MAML3_MANT_TMB_TERT_CDK1_CHR5G		CDK1	CHR5G	MANT		TERT	TMB		MAML3	0.860656	1.34721e-10	0.80514	0.916171	100	72.1311
MAML3_MANT_MIK67_TMB_TERT_CDK1_CHR5G		CDK1	CHR5G	MANT	MIK67	TERT	TMB		MAML3	0.860656	1.34721e-10	0.80514	0.916171	100	72.1311
MAML3_ATRX_MANT_TMB_TERT_CDK1_CHR5G	ATRX	CDK1	CHR5G	MANT		TERT	TMB		MAML3	0.860656	1.34721e-10	0.80514	0.916171	100	72.1311
KREBS_MAML3_MANT_MIK67_TMB_CDK1		CDK1		MANT	MIK67		TMB	KREBS	MAML3	0.844262	8.79637e-10	0.785445	0.90308	100	68.8525
KREBS_MAML3_ATRX_MANT_TMB_CDK1	ATRX	CDK1		MANT			TMB	KREBS	MAML3	0.844262	8.79637e-10	0.785445	0.90308	100	68.8525
KREBS_MAML3_ATRX_MANT_MIK67_TMB_CDK1	ATRX	CDK1		MANT	MIK67		TMB	KREBS	MAML3	0.844262	8.79637e-10	0.785445	0.90308	100	68.8525
KREBS_MAML3_MANT_TMB_CDK1		CDK1		MANT			TMB	KREBS	MAML3	0.844262	8.79637e-10	0.785445	0.90308	100	68.8525
KREBS_MAML3_MANT_MIK67_TMB_CDK1_CHR5G		CDK1	CHR5G	MANT	MIK67		TMB	KREBS	MAML3	0.840164	1.38793e-09	0.780545	0.899783	100	68.0328
KREBS_MAML3_ATRX_MANT_TMB_CDK1_CHR5G	ATRX	CDK1	CHR5G	MANT			TMB	KREBS	MAML3	0.840164	1.38793e-09	0.780545	0.899783	100	68.0328
KREBS_MAML3_ATRX_MANT_MIK67_TMB_CDK1_CHR5G	ATRX	CDK1	CHR5G	MANT	MIK67		TMB	KREBS	MAML3	0.840164	1.38793e-09	0.780545	0.899783	100	68.0328
KREBS_MAML3_MANT_TMB_CDK1_CHR5G		CDK1	CHR5G	MANT			TMB	KREBS	MAML3	0.840164	1.38793e-09	0.780545	0.899783	100	68.0328
KREBS_MAML3_MANT_MIK67_TERT_CDK1		CDK1		MANT	MIK67	TERT		KREBS	MAML3	0.840164	1.38793e-09	0.780545	0.899783	100	68.0328
KREBS_MAML3_ATRX_MANT_TERT_CDK1	ATRX	CDK1		MANT		TERT		KREBS	MAML3	0.840164	1.38793e-09	0.780545	0.899783	100	68.0328
KREBS_MAML3_MANT_TERT_CDK1		CDK1		MANT		TERT		KREBS	MAML3	0.840164	1.38793e-09	0.780545	0.899783	100	68.0328
KREBS_MAML3_ATRX_MANT_MIK67_TERT_CDK1	ATRX	CDK1		MANT	MIK67	TERT		KREBS	MAML3	0.840164	1.38793e-09	0.780545	0.899783	100	68.0328
KREBS_MAML3_MANT_MIK67_TERT_CDK1_CHR5G		CDK1	CHR5G	MANT	MIK67	TERT		KREBS	MAML3	0.836066	2.1786e-09	0.775655	0.896476	100	67.2131
KREBS_MAML3_ATRX_MANT_TERT_CDK1_CHR5G	ATRX	CDK1	CHR5G	MANT		TERT		KREBS	MAML3	0.836066	2.1786e-09	0.775655	0.896476	100	67.2131
KREBS_MAML3_MANT_TERT_CDK1_CHR5G		CDK1	CHR5G	MANT		TERT		KREBS	MAML3	0.836066	2.1786e-09	0.775655	0.896476	100	67.2131
KREBS_MAML3_ATRX_MANT_MIK67_TERT_CDK1_CHR5G	ATRX	CDK1	CHR5G	MANT	MIK67	TERT		KREBS	MAML3	0.836066	2.1786e-09	0.775655	0.896476	100	67.2131
KREBS_MAML3_MANT_MIK67_TMB_TERT_CDK1		CDK1		MANT	MIK67	TERT	TMB	KREBS	MAML3	0.827869	5.28472e-09	0.765899	0.889838	100	65.5738
KREBS_MAML3_ATRX_MANT_TMB_TERT_CDK1	ATRX	CDK1		MANT		TERT	TMB	KREBS	MAML3	0.827869	5.28472e-09	0.765899	0.889838	100	65.5738
KREBS_MAML3_ATRX_MANT_MIK67_TMB_TERT_CDK1	ATRX	CDK1		MANT	MIK67	TERT	TMB	KREBS	MAML3	0.827869	5.28472e-09	0.765899	0.889838	100	65.5738
KREBS_MAML3_MANT_TMB_TERT_CDK1		CDK1		MANT		TERT	TMB	KREBS	MAML3	0.827869	5.28472e-09	0.765899	0.889838	100	65.5738
KREBS_MAML3_MANT_MIK67_TMB_TERT_CDK1_CHR5G		CDK1	CHR5G	MANT	MIK67	TERT	TMB	KREBS	MAML3	0.82377	8.16699e-09	0.761034	0.886507	100	64.7541
KREBS_MAML3_ATRX_MANT_TMB_TERT_CDK1_CHR5G	ATRX	CDK1	CHR5G	MANT		TERT	TMB	KREBS	MAML3	0.82377	8.16699e-09	0.761034	0.886507	100	64.7541
KREBS_MAML3_ATRX_MANT_MIK67_TMB_TERT_CDK1_CHR5G	ATRX	CDK1	CHR5G	MANT	MIK67	TERT	TMB	KREBS	MAML3	0.82377	8.16699e-09	0.761034	0.886507	100	64.7541
KREBS_MAML3_MANT_TMB_TERT_CDK1_CHR5G		CDK1	CHR5G	MANT		TERT	TMB	KREBS	MAML3	0.82377	8.16699e-09	0.761034	0.886507	100	64.7541
ATRX_MANT_MIK67_CDK1	ATRX	CDK1		MANT	MIK67					0.903327	6.89323e-13	0.850806	0.955848	97.0588	83.6066
ATRX_MANT_CDK1	ATRX	CDK1		MANT						0.903327	6.89323e-13	0.850806	0.955848	97.0588	83.6066
ATRX_MANT_MIK67_CDK1_CHR5G	ATRX	CDK1	CHR5G	MANT	MIK67					0.899229	1.17258e-12	0.8459	0.952558	97.0588	82.7869
ATRX_MANT_CDK1_CHR5G	ATRX	CDK1	CHR5G	MANT						0.899229	1.17258e-12	0.8459	0.952558	97.0588	82.7869
MAML3_MANT_MIK67_CDK1		CDK1		MANT	MIK67				MAML3	0.891032	3.34018e-12	0.836118	0.945946	97.0588	81.1475
MAML3_MANT_CDK1		CDK1		MANT					MAML3	0.891032	3.34018e-12	0.836118	0.945946	97.0588	81.1475
MAML3_MANT_MIK67_CDK1_CHR5G		CDK1	CHR5G	MANT	MIK67				MAML3	0.886933	5.59342e-12	0.831241	0.942626	97.0588	80.3279
MAML3_MANT_CDK1_CHR5G		CDK1	CHR5G	MANT					MAML3	0.886933	5.59342e-12	0.831241	0.942626	97.0588	80.3279
KREBS_MAML3_MANT_MIK67_TMB				MANT	MIK67		TMB	KREBS	MAML3	0.878737	1.54414e-11	0.821514	0.935959	97.0588	78.6885
KREBS_MAML3_ATRX_MANT_MIK67_TMB	ATRX			MANT	MIK67		TMB	KREBS	MAML3	0.878737	1.54414e-11	0.821514	0.935959	97.0588	78.6885
MANT_MIK67_TMB_CDK1		CDK1		MANT	MIK67		TMB			0.878737	1.54414e-11	0.821514	0.935959	97.0588	78.6885
ATRX_MANT_TMB_CDK1	ATRX	CDK1		MANT			TMB			0.878737	1.54414e-11	0.821514	0.935959	97.0588	78.6885
MANT_TMB_CDK1		CDK1		MANT			TMB			0.878737	1.54414e-11	0.821514	0.935959	97.0588	78.6885
ATRX_MANT_MIK67_TMB_CDK1	ATRX	CDK1		MANT	MIK67		TMB			0.878737	1.54414e-11	0.821514	0.935959	97.0588	78.6885
MANT_MIK67_TMB_CDK1_CHR5G		CDK1	CHR5G	MANT	MIK67		TMB			0.874638	2.54559e-11	0.816664	0.932613	97.0588	77.8689
ATRX_MANT_TMB_CDK1_CHR5G	ATRX	CDK1	CHR5G	MANT			TMB			0.874638	2.54559e-11	0.816664	0.932613	97.0588	77.8689
MANT_TMB_CDK1_CHR5G		CDK1	CHR5G	MANT			TMB			0.874638	2.54559e-11	0.816664	0.932613	97.0588	77.8689
ATRX_MANT_MIK67_TMB_CDK1_CHR5G	ATRX	CDK1	CHR5G	MANT	MIK67		TMB			0.874638	2.54559e-11	0.816664	0.932613	97.0588	77.8689
ATRX_MANT_TERT_CDK1	ATRX	CDK1		MANT		TERT				0.874638	2.54559e-11	0.816664	0.932613	97.0588	77.8689
ATRX_MANT_MIK67_TERT_CDK1	ATRX	CDK1		MANT	MIK67	TERT				0.874638	2.54559e-11	0.816664	0.932613	97.0588	77.8689
ATRX_MANT_TERT_CDK1_CHR5G	ATRX	CDK1	CHR5G	MANT		TERT				0.87054	4.17469e-11	0.811821	0.929259	97.0588	77.0492
ATRX_MANT_MIK67_TERT_CDK1_CHR5G	ATRX	CDK1	CHR5G	MANT	MIK67	TERT				0.87054	4.17469e-11	0.811821	0.929259	97.0588	77.0492
KREBS_MAML3_MANT_MIK67_TMB_CHR5G			CHR5G	MANT	MIK67		TMB	KREBS	MAML3	0.866442	6.81073e-11	0.806986	0.925898	97.0588	76.2295
KREBS_MAML3_ATRX_MANT_MIK67_TMB_CHR5G	ATRX		CHR5G	MANT	MIK67		TMB	KREBS	MAML3	0.866442	6.81073e-11	0.806986	0.925898	97.0588	76.2295
KREBS_MANT_MIK67_CDK1		CDK1		MANT	MIK67			KREBS		0.866442	6.81073e-11	0.806986	0.925898	97.0588	76.2295
KREBS_ATRX_MANT_MIK67_CDK1	ATRX	CDK1		MANT	MIK67			KREBS		0.866442	6.81073e-11	0.806986	0.925898	97.0588	76.2295
KREBS_ATRX_MANT_CDK1	ATRX	CDK1		MANT				KREBS		0.866442	6.81073e-11	0.806986	0.925898	97.0588	76.2295
KREBS_MANT_CDK1		CDK1		MANT				KREBS		0.866442	6.81073e-11	0.806986	0.925898	97.0588	76.2295
MAML3_MANT_TERT_CDK1		CDK1		MANT		TERT			MAML3	0.866442	6.81073e-11	0.806986	0.925898	97.0588	76.2295
MAML3_MANT_MIK67_TERT_CDK1		CDK1		MANT	MIK67	TERT			MAML3	0.866442	6.81073e-11	0.806986	0.925898	97.0588	76.2295
KREBS_MANT_MIK67_CDK1_CHR5G		CDK1	CHR5G	MANT	MIK67			KREBS		0.862343	1.10535e-10	0.802158	0.922529	97.0588	75.4098
KREBS_ATRX_MANT_MIK67_CDK1_CHR5G	ATRX	CDK1	CHR5G	MANT	MIK67			KREBS		0.862343	1.10535e-10	0.802158	0.922529	97.0588	75.4098
KREBS_ATRX_MANT_CDK1_CHR5G	ATRX	CDK1	CHR5G	MANT				KREBS		0.862343	1.10535e-10	0.802158	0.922529	97.0588	75.4098
KREBS_MANT_CDK1_CHR5G		CDK1	CHR5G	MANT				KREBS		0.862343	1.10535e-10	0.802158	0.922529	97.0588	75.4098
MAML3_MANT_TERT_CDK1_CHR5G		CDK1	CHR5G	MANT		TERT			MAML3	0.862343	1.10535e-10	0.802158	0.922529	97.0588	75.4098
MAML3_MANT_MIK67_TERT_CDK1_CHR5G		CDK1	CHR5G	MANT	MIK67	TERT			MAML3	0.862343	1.10535e-10	0.802158	0.922529	97.0588	75.4098
MANT_MIK67_TMB_TERT_CDK1		CDK1		MANT	MIK67	TERT	TMB			0.862343	1.10535e-10	0.802158	0.922529	97.0588	75.4098
ATRX_MANT_TMB_TERT_CDK1	ATRX	CDK1		MANT		TERT	TMB			0.862343	1.10535e-10	0.802158	0.922529	97.0588	75.4098
MANT_TMB_TERT_CDK1		CDK1		MANT		TERT	TMB			0.862343	1.10535e-10	0.802158	0.922529	97.0588	75.4098
ATRX_MANT_MIK67_TMB_TERT_CDK1	ATRX	CDK1		MANT	MIK67	TERT	TMB			0.862343	1.10535e-10	0.802158	0.922529	97.0588	75.4098
MANT_MIK67_TMB_TERT_CDK1_CHR5G		CDK1	CHR5G	MANT	MIK67	TERT	TMB			0.858245	1.7846e-10	0.797337	0.919153	97.0588	74.5902
ATRX_MANT_TMB_TERT_CDK1_CHR5G	ATRX	CDK1	CHR5G	MANT		TERT	TMB			0.858245	1.7846e-10	0.797337	0.919153	97.0588	74.5902
MANT_TMB_TERT_CDK1_CHR5G		CDK1	CHR5G	MANT		TERT	TMB			0.858245	1.7846e-10	0.797337	0.919153	97.0588	74.5902
ATRX_MANT_MIK67_TMB_TERT_CDK1_CHR5G	ATRX	CDK1	CHR5G	MANT	MIK67	TERT	TMB			0.858245	1.7846e-10	0.797337	0.919153	97.0588	74.5902
KREBS_MAML3_MANT_MIK67_TMB_TERT				MANT	MIK67	TERT	TMB	KREBS	MAML3	0.850048	4.57967e-10	0.787716	0.91238	97.0588	72.9508
KREBS_MAML3_ATRX_MANT_MIK67_TMB_TERT	ATRX			MANT	MIK67	TERT	TMB	KREBS	MAML3	0.850048	4.57967e-10	0.787716	0.91238	97.0588	72.9508
KREBS_MAML3_MANT_MIK67_TMB_TERT_CHR5G			CHR5G	MANT	MIK67	TERT	TMB	KREBS	MAML3	0.841851	1.15103e-09	0.778121	0.905582	97.0588	71.3115
KREBS_ATRX_MANT_MIK67_TMB_CDK1	ATRX	CDK1		MANT	MIK67		TMB	KREBS		0.841851	1.15103e-09	0.778121	0.905582	97.0588	71.3115
KREBS_MAML3_ATRX_MANT_MIK67_TMB_TERT_CHR5G	ATRX		CHR5G	MANT	MIK67	TERT	TMB	KREBS	MAML3	0.841851	1.15103e-09	0.778121	0.905582	97.0588	71.3115
KREBS_MANT_TMB_CDK1		CDK1		MANT			TMB	KREBS		0.841851	1.15103e-09	0.778121	0.905582	97.0588	71.3115
KREBS_MANT_MIK67_TMB_CDK1		CDK1		MANT	MIK67		TMB	KREBS		0.841851	1.15103e-09	0.778121	0.905582	97.0588	71.3115
KREBS_ATRX_MANT_TMB_CDK1	ATRX	CDK1		MANT			TMB	KREBS		0.841851	1.15103e-09	0.778121	0.905582	97.0588	71.3115
KREBS_ATRX_MANT_MIK67_TMB_CDK1_CHR5G	ATRX	CDK1	CHR5G	MANT	MIK67		TMB	KREBS		0.837753	1.8106e-09	0.773332	0.902174	97.0588	70.4918
KREBS_MANT_TMB_CDK1_CHR5G		CDK1	CHR5G	MANT			TMB	KREBS		0.837753	1.8106e-09	0.773332	0.902174	97.0588	70.4918
KREBS_MANT_MIK67_TMB_CDK1_CHR5G		CDK1	CHR5G	MANT	MIK67		TMB	KREBS		0.837753	1.8106e-09	0.773332	0.902174	97.0588	70.4918
KREBS_ATRX_MANT_TMB_CDK1_CHR5G	ATRX	CDK1	CHR5G	MANT			TMB	KREBS		0.837753	1.8106e-09	0.773332	0.902174	97.0588	70.4918
KREBS_ATRX_MANT_MIK67_TERT_CDK1	ATRX	CDK1		MANT	MIK67	TERT		KREBS		0.837753	1.8106e-09	0.773332	0.902174	97.0588	70.4918
KREBS_MANT_TERT_CDK1		CDK1		MANT		TERT		KREBS		0.837753	1.8106e-09	0.773332	0.902174	97.0588	70.4918
KREBS_MANT_MIK67_TERT_CDK1		CDK1		MANT	MIK67	TERT		KREBS		0.837753	1.8106e-09	0.773332	0.902174	97.0588	70.4918
KREBS_ATRX_MANT_TERT_CDK1	ATRX	CDK1		MANT		TERT		KREBS		0.837753	1.8106e-09	0.773332	0.902174	97.0588	70.4918
KREBS_ATRX_MANT_MIK67_TERT_CDK1_CHR5G	ATRX	CDK1	CHR5G	MANT	MIK67	TERT		KREBS		0.833655	2.83337e-09	0.76855	0.89876	97.0588	69.6721
KREBS_MANT_TERT_CDK1_CHR5G		CDK1	CHR5G	MANT		TERT		KREBS		0.833655	2.83337e-09	0.76855	0.89876	97.0588	69.6721
KREBS_MANT_MIK67_TERT_CDK1_CHR5G		CDK1	CHR5G	MANT	MIK67	TERT		KREBS		0.833655	2.83337e-09	0.76855	0.89876	97.0588	69.6721
KREBS_ATRX_MANT_TERT_CDK1_CHR5G	ATRX	CDK1	CHR5G	MANT		TERT		KREBS		0.833655	2.83337e-09	0.76855	0.89876	97.0588	69.6721
KREBS_ATRX_MANT_MIK67_TMB_TERT_CDK1	ATRX	CDK1		MANT	MIK67	TERT	TMB	KREBS		0.825458	6.83117e-09	0.759001	0.891915	97.0588	68.0328
KREBS_MANT_TMB_TERT_CDK1		CDK1		MANT		TERT	TMB	KREBS		0.825458	6.83117e-09	0.759001	0.891915	97.0588	68.0328
KREBS_MANT_MIK67_TMB_TERT_CDK1		CDK1		MANT	MIK67	TERT	TMB	KREBS		0.825458	6.83117e-09	0.759001	0.891915	97.0588	68.0328
KREBS_ATRX_MANT_TMB_TERT_CDK1	ATRX	CDK1		MANT		TERT	TMB	KREBS		0.825458	6.83117e-09	0.759001	0.891915	97.0588	68.0328
KREBS_ATRX_MANT_MIK67_TMB_TERT_CDK1_CHR5G	ATRX	CDK1	CHR5G	MANT	MIK67	TERT	TMB	KREBS		0.82136	1.05247e-08	0.754235	0.888485	97.0588	67.2131
KREBS_MANT_TMB_TERT_CDK1_CHR5G		CDK1	CHR5G	MANT		TERT	TMB	KREBS		0.82136	1.05247e-08	0.754235	0.888485	97.0588	67.2131
KREBS_MANT_MIK67_TMB_TERT_CDK1_CHR5G		CDK1	CHR5G	MANT	MIK67	TERT	TMB	KREBS		0.82136	1.05247e-08	0.754235	0.888485	97.0588	67.2131
KREBS_ATRX_MANT_TMB_TERT_CDK1_CHR5G	ATRX	CDK1	CHR5G	MANT		TERT	TMB	KREBS		0.82136	1.05247e-08	0.754235	0.888485	97.0588	67.2131
MANT_MIK67_CDK1		CDK1		MANT	MIK67					0.892719	2.6972e-12	0.832655	0.952784	94.1176	84.4262
MANT_CDK1		CDK1		MANT						0.892719	2.6972e-12	0.832655	0.952784	94.1176	84.4262
MANT_MIK67_CDK1_CHR5G		CDK1	CHR5G	MANT	MIK67					0.888621	4.52642e-12	0.827899	0.949343	94.1176	83.6066
MANT_CDK1_CHR5G		CDK1	CHR5G	MANT						0.888621	4.52642e-12	0.827899	0.949343	94.1176	83.6066
KREBS_MAML3_ATRX_MANT_TMB	ATRX			MANT			TMB	KREBS	MAML3	0.876326	2.07333e-11	0.813662	0.93899	94.1176	81.1475
KREBS_ATRX_MANT_MIK67_TMB	ATRX			MANT	MIK67		TMB	KREBS		0.876326	2.07333e-11	0.813662	0.93899	94.1176	81.1475
KREBS_MAML3_MANT_TMB				MANT			TMB	KREBS	MAML3	0.876326	2.07333e-11	0.813662	0.93899	94.1176	81.1475
KREBS_MANT_MIK67_TMB				MANT	MIK67		TMB	KREBS		0.876326	2.07333e-11	0.813662	0.93899	94.1176	81.1475
KREBS_MAML3_MANT_MIK67_CHR5G			CHR5G	MANT	MIK67			KREBS	MAML3	0.872228	3.4075e-11	0.808927	0.935528	94.1176	80.3279
KREBS_MAML3_ATRX_MANT_MIK67_CHR5G	ATRX		CHR5G	MANT	MIK67			KREBS	MAML3	0.872228	3.4075e-11	0.808927	0.935528	94.1176	80.3279
KREBS_ATRX_MANT_MIK67_TMB_CHR5G	ATRX		CHR5G	MANT	MIK67		TMB	KREBS		0.864031	9.06101e-11	0.79947	0.928591	94.1176	78.6885
KREBS_MANT_MIK67_TMB_CHR5G			CHR5G	MANT	MIK67		TMB	KREBS		0.864031	9.06101e-11	0.79947	0.928591	94.1176	78.6885
MANT_MIK67_TERT_CDK1		CDK1		MANT	MIK67	TERT				0.864031	9.06101e-11	0.79947	0.928591	94.1176	78.6885
MANT_TERT_CDK1		CDK1		MANT		TERT				0.864031	9.06101e-11	0.79947	0.928591	94.1176	78.6885
KREBS_MAML3_ATRX_MANT_TMB_CHR5G	ATRX		CHR5G	MANT			TMB	KREBS	MAML3	0.859932	1.46605e-10	0.794749	0.925116	94.1176	77.8689
KREBS_MAML3_MANT_TMB_CHR5G			CHR5G	MANT			TMB	KREBS	MAML3	0.859932	1.46605e-10	0.794749	0.925116	94.1176	77.8689
MANT_MIK67_TERT_CDK1_CHR5G		CDK1	CHR5G	MANT	MIK67	TERT				0.859932	1.46605e-10	0.794749	0.925116	94.1176	77.8689
MANT_TERT_CDK1_CHR5G		CDK1	CHR5G	MANT		TERT				0.859932	1.46605e-10	0.794749	0.925116	94.1176	77.8689
KREBS_ATRX_MANT_MIK67_TMB_TERT	ATRX			MANT	MIK67	TERT	TMB	KREBS		0.847637	6.01858e-10	0.780611	0.914664	94.1176	75.4098
KREBS_MAML3_MANT_MIK67_TERT				MANT	MIK67	TERT		KREBS	MAML3	0.847637	6.01858e-10	0.780611	0.914664	94.1176	75.4098
KREBS_MAML3_ATRX_MANT_MIK67_TERT	ATRX			MANT	MIK67	TERT		KREBS	MAML3	0.847637	6.01858e-10	0.780611	0.914664	94.1176	75.4098
KREBS_MANT_MIK67_TMB_TERT				MANT	MIK67	TERT	TMB	KREBS		0.847637	6.01858e-10	0.780611	0.914664	94.1176	75.4098
KREBS_MAML3_ATRX_MANT_TMB_TERT	ATRX			MANT		TERT	TMB	KREBS	MAML3	0.843539	9.53718e-10	0.775906	0.911172	94.1176	74.5902
KREBS_MAML3_MANT_TMB_TERT				MANT		TERT	TMB	KREBS	MAML3	0.843539	9.53718e-10	0.775906	0.911172	94.1176	74.5902
KREBS_ATRX_MANT_MIK67_TMB_TERT_CHR5G	ATRX		CHR5G	MANT	MIK67	TERT	TMB	KREBS		0.839441	1.50344e-09	0.771206	0.907676	94.1176	73.7705
KREBS_MAML3_MANT_MIK67_TERT_CHR5G			CHR5G	MANT	MIK67	TERT		KREBS	MAML3	0.839441	1.50344e-09	0.771206	0.907676	94.1176	73.7705
KREBS_MAML3_ATRX_MANT_MIK67_TERT_CHR5G	ATRX		CHR5G	MANT	MIK67	TERT		KREBS	MAML3	0.839441	1.50344e-09	0.771206	0.907676	94.1176	73.7705
KREBS_MANT_MIK67_TMB_TERT_CHR5G			CHR5G	MANT	MIK67	TERT	TMB	KREBS		0.839441	1.50344e-09	0.771206	0.907676	94.1176	73.7705
KREBS_MAML3_ATRX_MANT_TMB_TERT_CHR5G	ATRX		CHR5G	MANT		TERT	TMB	KREBS	MAML3	0.831244	3.67831e-09	0.761816	0.900672	94.1176	72.1311
KREBS_MAML3_MANT_TMB_TERT_CHR5G			CHR5G	MANT		TERT	TMB	KREBS	MAML3	0.831244	3.67831e-09	0.761816	0.900672	94.1176	72.1311
KREBS_MAML3_ATRX_MIK67_TMB_TERT_CDK1	ATRX	CDK1			MIK67	TERT	TMB	KREBS	MAML3	0.802555	7.15537e-08	0.729062	0.876049	94.1176	66.3934
KREBS_MAML3_TMB_TERT_CDK1		CDK1				TERT	TMB	KREBS	MAML3	0.802555	7.15537e-08	0.729062	0.876049	94.1176	66.3934
KREBS_MAML3_MIK67_TMB_TERT_CDK1		CDK1			MIK67	TERT	TMB	KREBS	MAML3	0.802555	7.15537e-08	0.729062	0.876049	94.1176	66.3934
KREBS_MAML3_ATRX_TMB_TERT_CDK1	ATRX	CDK1				TERT	TMB	KREBS	MAML3	0.802555	7.15537e-08	0.729062	0.876049	94.1176	66.3934
KREBS_MAML3_ATRX_MIK67_TMB_TERT_CDK1_CHR5G	ATRX	CDK1	CHR5G		MIK67	TERT	TMB	KREBS	MAML3	0.798457	1.07097e-07	0.724396	0.872518	94.1176	65.5738
KREBS_MAML3_TMB_TERT_CDK1_CHR5G		CDK1	CHR5G			TERT	TMB	KREBS	MAML3	0.798457	1.07097e-07	0.724396	0.872518	94.1176	65.5738
KREBS_MAML3_MIK67_TMB_TERT_CDK1_CHR5G		CDK1	CHR5G		MIK67	TERT	TMB	KREBS	MAML3	0.798457	1.07097e-07	0.724396	0.872518	94.1176	65.5738
KREBS_MAML3_ATRX_TMB_TERT_CDK1_CHR5G	ATRX	CDK1	CHR5G			TERT	TMB	KREBS	MAML3	0.798457	1.07097e-07	0.724396	0.872518	94.1176	65.5738
MAML3_ATRX_MANT_MIK67_TMB	ATRX			MANT	MIK67		TMB		MAML3	0.894407	2.17606e-12	0.829559	0.959255	91.1765	87.7049
MAML3_MANT_MIK67_TMB				MANT	MIK67		TMB		MAML3	0.894407	2.17606e-12	0.829559	0.959255	91.1765	87.7049
MAML3_ATRX_MANT_MIK67_TMB_CHR5G	ATRX		CHR5G	MANT	MIK67		TMB		MAML3	0.878014	1.68718e-11	0.810948	0.945079	91.1765	84.4262
MAML3_MANT_MIK67_TMB_CHR5G			CHR5G	MANT	MIK67		TMB		MAML3	0.878014	1.68718e-11	0.810948	0.945079	91.1765	84.4262
KREBS_MANT_TMB				MANT			TMB	KREBS		0.873915	2.77885e-11	0.806303	0.941527	91.1765	83.6066
KREBS_ATRX_MANT_TMB	ATRX			MANT			TMB	KREBS		0.873915	2.77885e-11	0.806303	0.941527	91.1765	83.6066
KREBS_ATRX_MANT_MIK67_CHR5G	ATRX		CHR5G	MANT	MIK67			KREBS		0.873915	2.77885e-11	0.806303	0.941527	91.1765	83.6066
KREBS_MAML3_MANT_MIK67				MANT	MIK67			KREBS	MAML3	0.869817	4.55303e-11	0.801661	0.937973	91.1765	82.7869
KREBS_MAML3_ATRX_MANT_MIK67	ATRX			MANT	MIK67			KREBS	MAML3	0.869817	4.55303e-11	0.801661	0.937973	91.1765	82.7869
MAML3_ATRX_MANT_MIK67_TMB_TERT	ATRX			MANT	MIK67	TERT	TMB		MAML3	0.865718	7.42114e-11	0.797022	0.934415	91.1765	81.9672
MAML3_MANT_MIK67_TMB_TERT				MANT	MIK67	TERT	TMB		MAML3	0.865718	7.42114e-11	0.797022	0.934415	91.1765	81.9672
KREBS_MANT_TMB_CHR5G			CHR5G	MANT			TMB	KREBS		0.857522	1.94097e-10	0.787752	0.927291	91.1765	80.3279
KREBS_ATRX_MANT_TMB_CHR5G	ATRX		CHR5G	MANT			TMB	KREBS		0.857522	1.94097e-10	0.787752	0.927291	91.1765	80.3279
MAML3_ATRX_MANT_MIK67_TMB_TERT_CHR5G	ATRX		CHR5G	MANT	MIK67	TERT	TMB		MAML3	0.853423	3.11456e-10	0.783121	0.923726	91.1765	79.5082
MAML3_MANT_MIK67_TMB_TERT_CHR5G			CHR5G	MANT	MIK67	TERT	TMB		MAML3	0.853423	3.11456e-10	0.783121	0.923726	91.1765	79.5082
KREBS_ATRX_MANT_MIK67_TERT	ATRX			MANT	MIK67	TERT		KREBS		0.845227	7.89535e-10	0.773867	0.916586	91.1765	77.8689
KREBS_MANT_TMB_TERT				MANT		TERT	TMB	KREBS		0.841128	1.24729e-09	0.769244	0.913013	91.1765	77.0492
KREBS_MAML3_ATRX_MANT_TERT	ATRX			MANT		TERT		KREBS	MAML3	0.841128	1.24729e-09	0.769244	0.913013	91.1765	77.0492
KREBS_MAML3_MANT_TERT				MANT		TERT		KREBS	MAML3	0.841128	1.24729e-09	0.769244	0.913013	91.1765	77.0492
KREBS_ATRX_MANT_TMB_TERT	ATRX			MANT		TERT	TMB	KREBS		0.841128	1.24729e-09	0.769244	0.913013	91.1765	77.0492
KREBS_ATRX_MANT_MIK67_TERT_CHR5G	ATRX		CHR5G	MANT	MIK67	TERT		KREBS		0.83703	1.96023e-09	0.764623	0.909437	91.1765	76.2295
KREBS_MANT_TMB_TERT_CHR5G			CHR5G	MANT		TERT	TMB	KREBS		0.828833	4.76666e-09	0.755388	0.902278	91.1765	74.5902
KREBS_MAML3_ATRX_MANT_TERT_CHR5G	ATRX		CHR5G	MANT		TERT		KREBS	MAML3	0.828833	4.76666e-09	0.755388	0.902278	91.1765	74.5902
KREBS_MAML3_MANT_TERT_CHR5G			CHR5G	MANT		TERT		KREBS	MAML3	0.828833	4.76666e-09	0.755388	0.902278	91.1765	74.5902
KREBS_ATRX_MANT_TMB_TERT_CHR5G	ATRX		CHR5G	MANT		TERT	TMB	KREBS		0.828833	4.76666e-09	0.755388	0.902278	91.1765	74.5902
KREBS_MAML3_ATRX_MIK67_TMB_TERT	ATRX				MIK67	TERT	TMB	KREBS	MAML3	0.824735	7.37539e-09	0.750775	0.898695	91.1765	73.7705
KREBS_MAML3_MIK67_TMB_TERT					MIK67	TERT	TMB	KREBS	MAML3	0.824735	7.37539e-09	0.750775	0.898695	91.1765	73.7705
MAML3_MIK67_TMB_TERT_CDK1		CDK1			MIK67	TERT	TMB		MAML3	0.824735	7.37539e-09	0.750775	0.898695	91.1765	73.7705
MAML3_ATRX_TMB_TERT_CDK1	ATRX	CDK1				TERT	TMB		MAML3	0.824735	7.37539e-09	0.750775	0.898695	91.1765	73.7705
MAML3_TMB_TERT_CDK1		CDK1				TERT	TMB		MAML3	0.824735	7.37539e-09	0.750775	0.898695	91.1765	73.7705
MAML3_ATRX_MIK67_TMB_TERT_CDK1	ATRX	CDK1			MIK67	TERT	TMB		MAML3	0.824735	7.37539e-09	0.750775	0.898695	91.1765	73.7705
MAML3_MIK67_TMB_TERT_CDK1_CHR5G		CDK1	CHR5G		MIK67	TERT	TMB		MAML3	0.820636	1.13528e-08	0.746163	0.89511	91.1765	72.9508
MAML3_ATRX_TMB_TERT_CDK1_CHR5G	ATRX	CDK1	CHR5G			TERT	TMB		MAML3	0.820636	1.13528e-08	0.746163	0.89511	91.1765	72.9508
MAML3_TMB_TERT_CDK1_CHR5G		CDK1	CHR5G			TERT	TMB		MAML3	0.820636	1.13528e-08	0.746163	0.89511	91.1765	72.9508
MAML3_ATRX_MIK67_TMB_TERT_CDK1_CHR5G	ATRX	CDK1	CHR5G		MIK67	TERT	TMB		MAML3	0.820636	1.13528e-08	0.746163	0.89511	91.1765	72.9508
KREBS_MAML3_ATRX_MIK67_TMB_TERT_CHR5G	ATRX		CHR5G		MIK67	TERT	TMB	KREBS	MAML3	0.816538	1.73847e-08	0.741554	0.891523	91.1765	72.1311
KREBS_MAML3_MIK67_TMB_TERT_CHR5G			CHR5G		MIK67	TERT	TMB	KREBS	MAML3	0.816538	1.73847e-08	0.741554	0.891523	91.1765	72.1311
KREBS_MAML3_ATRX_MIK67_TMB_CDK1_CHR5G	ATRX	CDK1	CHR5G		MIK67		TMB	KREBS	MAML3	0.800145	9.07675e-08	0.723137	0.877152	91.1765	68.8525
KREBS_MAML3_TMB_CDK1_CHR5G		CDK1	CHR5G				TMB	KREBS	MAML3	0.800145	9.07675e-08	0.723137	0.877152	91.1765	68.8525
KREBS_MAML3_MIK67_TMB_CDK1_CHR5G		CDK1	CHR5G		MIK67		TMB	KREBS	MAML3	0.800145	9.07675e-08	0.723137	0.877152	91.1765	68.8525
KREBS_MAML3_ATRX_TMB_CDK1_CHR5G	ATRX	CDK1	CHR5G				TMB	KREBS	MAML3	0.800145	9.07675e-08	0.723137	0.877152	91.1765	68.8525
KREBS_MAML3_ATRX_MIK67_TERT_CDK1	ATRX	CDK1			MIK67	TERT		KREBS	MAML3	0.800145	9.07675e-08	0.723137	0.877152	91.1765	68.8525
KREBS_MAML3_TERT_CDK1		CDK1				TERT		KREBS	MAML3	0.800145	9.07675e-08	0.723137	0.877152	91.1765	68.8525
KREBS_MAML3_MIK67_TERT_CDK1		CDK1			MIK67	TERT		KREBS	MAML3	0.800145	9.07675e-08	0.723137	0.877152	91.1765	68.8525
KREBS_MAML3_ATRX_TERT_CDK1	ATRX	CDK1				TERT		KREBS	MAML3	0.800145	9.07675e-08	0.723137	0.877152	91.1765	68.8525
KREBS_MIK67_TMB_TERT_CDK1_CHR5G		CDK1	CHR5G		MIK67	TERT	TMB	KREBS		0.796046	1.35442e-07	0.718538	0.873554	91.1765	68.0328
KREBS_ATRX_TMB_TERT_CDK1_CHR5G	ATRX	CDK1	CHR5G			TERT	TMB	KREBS		0.796046	1.35442e-07	0.718538	0.873554	91.1765	68.0328
KREBS_MAML3_ATRX_MIK67_TERT_CDK1_CHR5G	ATRX	CDK1	CHR5G		MIK67	TERT		KREBS	MAML3	0.796046	1.35442e-07	0.718538	0.873554	91.1765	68.0328
KREBS_MAML3_TERT_CDK1_CHR5G		CDK1	CHR5G			TERT		KREBS	MAML3	0.796046	1.35442e-07	0.718538	0.873554	91.1765	68.0328
KREBS_MAML3_MIK67_TERT_CDK1_CHR5G		CDK1	CHR5G		MIK67	TERT		KREBS	MAML3	0.796046	1.35442e-07	0.718538	0.873554	91.1765	68.0328
KREBS_MAML3_ATRX_TERT_CDK1_CHR5G	ATRX	CDK1	CHR5G			TERT		KREBS	MAML3	0.796046	1.35442e-07	0.718538	0.873554	91.1765	68.0328
KREBS_TMB_TERT_CDK1_CHR5G		CDK1	CHR5G			TERT	TMB	KREBS		0.796046	1.35442e-07	0.718538	0.873554	91.1765	68.0328
KREBS_ATRX_MIK67_TMB_TERT_CDK1_CHR5G	ATRX	CDK1	CHR5G		MIK67	TERT	TMB	KREBS		0.796046	1.35442e-07	0.718538	0.873554	91.1765	68.0328
MAML3_MANT_TMB				MANT			TMB		MAML3	0.891996	2.95635e-12	0.822178	0.961814	88.2353	90.1639
MAML3_ATRX_MANT_TMB	ATRX			MANT			TMB		MAML3	0.891996	2.95635e-12	0.822178	0.961814	88.2353	90.1639
MANT_MIK67_TMB				MANT	MIK67		TMB			0.891996	2.95635e-12	0.822178	0.961814	88.2353	90.1639
ATRX_MANT_MIK67_TMB	ATRX			MANT	MIK67		TMB			0.891996	2.95635e-12	0.822178	0.961814	88.2353	90.1639
MANT_MIK67_TMB_CHR5G			CHR5G	MANT	MIK67		TMB			0.875603	2.26417e-11	0.8039	0.947305	88.2353	86.8852
ATRX_MANT_MIK67_TMB_CHR5G	ATRX		CHR5G	MANT	MIK67		TMB			0.875603	2.26417e-11	0.8039	0.947305	88.2353	86.8852
KREBS_ATRX_MANT_MIK67	ATRX			MANT	MIK67			KREBS		0.871504	3.71773e-11	0.799335	0.943674	88.2353	86.0656
MAML3_MANT_TMB_CHR5G			CHR5G	MANT			TMB		MAML3	0.871504	3.71773e-11	0.799335	0.943674	88.2353	86.0656
MAML3_ATRX_MANT_TMB_CHR5G	ATRX		CHR5G	MANT			TMB		MAML3	0.871504	3.71773e-11	0.799335	0.943674	88.2353	86.0656
MAML3_ATRX_MANT_MIK67_TERT	ATRX			MANT	MIK67	TERT			MAML3	0.863308	9.86777e-11	0.790209	0.936406	88.2353	84.4262
MANT_MIK67_TMB_TERT				MANT	MIK67	TERT	TMB			0.863308	9.86777e-11	0.790209	0.936406	88.2353	84.4262
ATRX_MANT_MIK67_TMB_TERT	ATRX			MANT	MIK67	TERT	TMB			0.863308	9.86777e-11	0.790209	0.936406	88.2353	84.4262
KREBS_MANT_MIK67_CHR5G			CHR5G	MANT	MIK67			KREBS		0.859209	1.59512e-10	0.785649	0.93277	88.2353	83.6066
MAML3_MANT_TMB_TERT				MANT		TERT	TMB		MAML3	0.859209	1.59512e-10	0.785649	0.93277	88.2353	83.6066
MAML3_ATRX_MANT_TMB_TERT	ATRX			MANT		TERT	TMB		MAML3	0.859209	1.59512e-10	0.785649	0.93277	88.2353	83.6066
KREBS_MAML3_MANT_CHR5G			CHR5G	MANT				KREBS	MAML3	0.855111	2.56509e-10	0.78109	0.929132	88.2353	82.7869
KREBS_MAML3_ATRX_MANT_CHR5G	ATRX		CHR5G	MANT				KREBS	MAML3	0.855111	2.56509e-10	0.78109	0.929132	88.2353	82.7869
MAML3_ATRX_MANT_MIK67_TERT_CHR5G	ATRX		CHR5G	MANT	MIK67	TERT			MAML3	0.851013	4.10348e-10	0.776532	0.925493	88.2353	81.9672
MANT_MIK67_TMB_TERT_CHR5G			CHR5G	MANT	MIK67	TERT	TMB			0.851013	4.10348e-10	0.776532	0.925493	88.2353	81.9672
ATRX_MANT_MIK67_TMB_TERT_CHR5G	ATRX		CHR5G	MANT	MIK67	TERT	TMB			0.851013	4.10348e-10	0.776532	0.925493	88.2353	81.9672
MAML3_MANT_TMB_TERT_CHR5G			CHR5G	MANT		TERT	TMB		MAML3	0.842816	1.03387e-09	0.767422	0.91821	88.2353	80.3279
MAML3_ATRX_MANT_TMB_TERT_CHR5G	ATRX		CHR5G	MANT		TERT	TMB		MAML3	0.842816	1.03387e-09	0.767422	0.91821	88.2353	80.3279
KREBS_ATRX_MANT_TERT	ATRX			MANT		TERT		KREBS		0.838717	1.6283e-09	0.762869	0.914566	88.2353	79.5082
KREBS_ATRX_MANT_TERT_CHR5G	ATRX		CHR5G	MANT		TERT		KREBS		0.826422	6.16594e-09	0.749219	0.903626	88.2353	77.0492
KREBS_MANT_MIK67_TERT_CHR5G			CHR5G	MANT	MIK67	TERT		KREBS		0.822324	9.51139e-09	0.744671	0.899977	88.2353	76.2295
MAML3_ATRX_TERT_CDK1	ATRX	CDK1				TERT			MAML3	0.822324	9.51139e-09	0.744671	0.899977	88.2353	76.2295
MAML3_ATRX_MIK67_TERT_CDK1	ATRX	CDK1			MIK67	TERT			MAML3	0.822324	9.51139e-09	0.744671	0.899977	88.2353	76.2295
KREBS_MAML3_TMB_TERT						TERT	TMB	KREBS	MAML3	0.818226	1.45961e-08	0.740125	0.896326	88.2353	75.4098
KREBS_MAML3_ATRX_TMB_TERT	ATRX					TERT	TMB	KREBS	MAML3	0.818226	1.45961e-08	0.740125	0.896326	88.2353	75.4098
MAML3_ATRX_TERT_CDK1_CHR5G	ATRX	CDK1	CHR5G			TERT			MAML3	0.818226	1.45961e-08	0.740125	0.896326	88.2353	75.4098
MAML3_ATRX_MIK67_TERT_CDK1_CHR5G	ATRX	CDK1	CHR5G		MIK67	TERT			MAML3	0.818226	1.45961e-08	0.740125	0.896326	88.2353	75.4098
ATRX_MIK67_TMB_TERT_CDK1_CHR5G	ATRX	CDK1	CHR5G		MIK67	TERT	TMB			0.818226	1.45961e-08	0.740125	0.896326	88.2353	75.4098
MIK67_TMB_TERT_CDK1_CHR5G		CDK1	CHR5G		MIK67	TERT	TMB			0.818226	1.45961e-08	0.740125	0.896326	88.2353	75.4098
ATRX_TMB_TERT_CDK1_CHR5G	ATRX	CDK1	CHR5G			TERT	TMB			0.818226	1.45961e-08	0.740125	0.896326	88.2353	75.4098
TMB_TERT_CDK1_CHR5G		CDK1	CHR5G			TERT	TMB			0.818226	1.45961e-08	0.740125	0.896326	88.2353	75.4098
KREBS_MIK67_TMB_TERT_CHR5G			CHR5G		MIK67	TERT	TMB	KREBS		0.814127	2.22831e-08	0.73558	0.892674	88.2353	74.5902
KREBS_ATRX_MIK67_TMB_TERT_CHR5G	ATRX		CHR5G		MIK67	TERT	TMB	KREBS		0.814127	2.22831e-08	0.73558	0.892674	88.2353	74.5902
KREBS_MAML3_TMB_TERT_CHR5G			CHR5G			TERT	TMB	KREBS	MAML3	0.805931	5.11339e-08	0.726494	0.885367	88.2353	72.9508
KREBS_MAML3_ATRX_TMB_TERT_CHR5G	ATRX		CHR5G			TERT	TMB	KREBS	MAML3	0.805931	5.11339e-08	0.726494	0.885367	88.2353	72.9508
KREBS_MIK67_TMB_CDK1_CHR5G		CDK1	CHR5G		MIK67		TMB	KREBS		0.797734	1.14935e-07	0.717413	0.878054	88.2353	71.3115
KREBS_ATRX_TMB_CDK1_CHR5G	ATRX	CDK1	CHR5G				TMB	KREBS		0.797734	1.14935e-07	0.717413	0.878054	88.2353	71.3115
KREBS_TMB_CDK1_CHR5G		CDK1	CHR5G				TMB	KREBS		0.797734	1.14935e-07	0.717413	0.878054	88.2353	71.3115
KREBS_ATRX_MIK67_TMB_CDK1_CHR5G	ATRX	CDK1	CHR5G		MIK67		TMB	KREBS		0.797734	1.14935e-07	0.717413	0.878054	88.2353	71.3115
KREBS_MAML3_ATRX_MIK67_TMB_CDK1	ATRX	CDK1			MIK67		TMB	KREBS	MAML3	0.789537	2.53057e-07	0.708337	0.870737	88.2353	69.6721
KREBS_MAML3_TMB_CDK1		CDK1					TMB	KREBS	MAML3	0.789537	2.53057e-07	0.708337	0.870737	88.2353	69.6721
KREBS_MAML3_MIK67_TMB_CDK1		CDK1			MIK67		TMB	KREBS	MAML3	0.789537	2.53057e-07	0.708337	0.870737	88.2353	69.6721
KREBS_MAML3_ATRX_TMB_CDK1	ATRX	CDK1					TMB	KREBS	MAML3	0.789537	2.53057e-07	0.708337	0.870737	88.2353	69.6721
KREBS_MIK67_TMB_TERT_CDK1		CDK1			MIK67	TERT	TMB	KREBS		0.785439	3.72597e-07	0.703801	0.867077	88.2353	68.8525
KREBS_ATRX_TMB_TERT_CDK1	ATRX	CDK1				TERT	TMB	KREBS		0.785439	3.72597e-07	0.703801	0.867077	88.2353	68.8525
KREBS_TMB_TERT_CDK1		CDK1				TERT	TMB	KREBS		0.785439	3.72597e-07	0.703801	0.867077	88.2353	68.8525
KREBS_ATRX_MIK67_TMB_TERT_CDK1	ATRX	CDK1			MIK67	TERT	TMB	KREBS		0.785439	3.72597e-07	0.703801	0.867077	88.2353	68.8525
ATRX_MANT_TMB	ATRX			MANT			TMB			0.889585	4.00918e-12	0.81518	0.96399	85.2941	92.623
MANT_TMB				MANT			TMB			0.889585	4.00918e-12	0.81518	0.96399	85.2941	92.623
MAML3_ATRX_MANT_MIK67_CHR5G	ATRX		CHR5G	MANT	MIK67				MAML3	0.869094	4.96486e-11	0.792688	0.945499	85.2941	88.5246
ATRX_MANT_TMB_CHR5G	ATRX		CHR5G	MANT			TMB			0.869094	4.96486e-11	0.792688	0.945499	85.2941	88.5246
MANT_TMB_CHR5G			CHR5G	MANT			TMB			0.869094	4.96486e-11	0.792688	0.945499	85.2941	88.5246
ATRX_MANT_MIK67_TERT	ATRX			MANT	MIK67	TERT				0.860897	1.30974e-10	0.783696	0.938098	85.2941	86.8852
KREBS_MAML3_MANT				MANT				KREBS	MAML3	0.856798	2.1107e-10	0.779202	0.934395	85.2941	86.0656
KREBS_MAML3_ATRX_MANT	ATRX			MANT				KREBS	MAML3	0.856798	2.1107e-10	0.779202	0.934395	85.2941	86.0656
KREBS_ATRX_MANT_CHR5G	ATRX		CHR5G	MANT				KREBS		0.856798	2.1107e-10	0.779202	0.934395	85.2941	86.0656
MAML3_ATRX_MANT_TERT	ATRX			MANT		TERT			MAML3	0.856798	2.1107e-10	0.779202	0.934395	85.2941	86.0656
ATRX_MANT_TMB_TERT	ATRX			MANT		TERT	TMB			0.856798	2.1107e-10	0.779202	0.934395	85.2941	86.0656
MANT_TMB_TERT				MANT		TERT	TMB			0.856798	2.1107e-10	0.779202	0.934395	85.2941	86.0656
MAML3_MANT_MIK67_TERT				MANT	MIK67	TERT			MAML3	0.8527	3.38381e-10	0.774708	0.930693	85.2941	85.2459
ATRX_MANT_MIK67_TERT_CHR5G	ATRX		CHR5G	MANT	MIK67	TERT				0.848602	5.39665e-10	0.770215	0.926989	85.2941	84.4262
MAML3_MANT_MIK67_TERT_CHR5G			CHR5G	MANT	MIK67	TERT			MAML3	0.840405	1.35139e-09	0.761231	0.91958	85.2941	82.7869
MAML3_ATRX_MANT_TERT_CHR5G	ATRX		CHR5G	MANT		TERT			MAML3	0.840405	1.35139e-09	0.761231	0.91958	85.2941	82.7869
ATRX_MANT_TMB_TERT_CHR5G	ATRX		CHR5G	MANT		TERT	TMB			0.840405	1.35139e-09	0.761231	0.91958	85.2941	82.7869
MANT_TMB_TERT_CHR5G			CHR5G	MANT		TERT	TMB			0.840405	1.35139e-09	0.761231	0.91958	85.2941	82.7869
KREBS_MANT_MIK67_TERT				MANT	MIK67	TERT		KREBS		0.815815	1.87323e-08	0.734295	0.897335	85.2941	77.8689
KREBS_MAML3_ATRX_MIK67_TMB_CHR5G	ATRX		CHR5G		MIK67		TMB	KREBS	MAML3	0.811716	2.85107e-08	0.729808	0.893625	85.2941	77.0492
KREBS_MAML3_MIK67_TMB_CHR5G			CHR5G		MIK67		TMB	KREBS	MAML3	0.811716	2.85107e-08	0.729808	0.893625	85.2941	77.0492
KREBS_MANT_TERT_CHR5G			CHR5G	MANT		TERT		KREBS		0.811716	2.85107e-08	0.729808	0.893625	85.2941	77.0492
MAML3_MIK67_TERT_CDK1		CDK1			MIK67	TERT			MAML3	0.811716	2.85107e-08	0.729808	0.893625	85.2941	77.0492
MAML3_TERT_CDK1		CDK1				TERT			MAML3	0.811716	2.85107e-08	0.729808	0.893625	85.2941	77.0492
KREBS_MIK67_TMB_TERT					MIK67	TERT	TMB	KREBS		0.807618	4.31693e-08	0.725322	0.889915	85.2941	76.2295
KREBS_ATRX_MIK67_TMB_TERT	ATRX				MIK67	TERT	TMB	KREBS		0.807618	4.31693e-08	0.725322	0.889915	85.2941	76.2295
MAML3_MIK67_TMB_CDK1_CHR5G		CDK1	CHR5G		MIK67		TMB		MAML3	0.807618	4.31693e-08	0.725322	0.889915	85.2941	76.2295
MAML3_ATRX_TMB_CDK1_CHR5G	ATRX	CDK1	CHR5G				TMB		MAML3	0.807618	4.31693e-08	0.725322	0.889915	85.2941	76.2295
MAML3_TMB_CDK1_CHR5G		CDK1	CHR5G				TMB		MAML3	0.807618	4.31693e-08	0.725322	0.889915	85.2941	76.2295
MAML3_ATRX_MIK67_TMB_CDK1_CHR5G	ATRX	CDK1	CHR5G		MIK67		TMB		MAML3	0.807618	4.31693e-08	0.725322	0.889915	85.2941	76.2295
MAML3_MIK67_TERT_CDK1_CHR5G		CDK1	CHR5G		MIK67	TERT			MAML3	0.807618	4.31693e-08	0.725322	0.889915	85.2941	76.2295
MAML3_TERT_CDK1_CHR5G		CDK1	CHR5G			TERT			MAML3	0.807618	4.31693e-08	0.725322	0.889915	85.2941	76.2295
ATRX_MIK67_TMB_TERT_CDK1	ATRX	CDK1			MIK67	TERT	TMB			0.807618	4.31693e-08	0.725322	0.889915	85.2941	76.2295
MIK67_TMB_TERT_CDK1		CDK1			MIK67	TERT	TMB			0.807618	4.31693e-08	0.725322	0.889915	85.2941	76.2295
ATRX_TMB_TERT_CDK1	ATRX	CDK1				TERT	TMB			0.807618	4.31693e-08	0.725322	0.889915	85.2941	76.2295
TMB_TERT_CDK1		CDK1				TERT	TMB			0.807618	4.31693e-08	0.725322	0.889915	85.2941	76.2295
KREBS_ATRX_TMB_TERT_CHR5G	ATRX		CHR5G			TERT	TMB	KREBS		0.80352	6.50272e-08	0.720836	0.886203	85.2941	75.4098
KREBS_TMB_TERT_CHR5G			CHR5G			TERT	TMB	KREBS		0.80352	6.50272e-08	0.720836	0.886203	85.2941	75.4098
KREBS_MAML3_MIK67_CDK1_CHR5G		CDK1	CHR5G		MIK67			KREBS	MAML3	0.791225	2.15468e-07	0.707383	0.875067	85.2941	72.9508
KREBS_MAML3_ATRX_MIK67_CDK1_CHR5G	ATRX	CDK1	CHR5G		MIK67			KREBS	MAML3	0.791225	2.15468e-07	0.707383	0.875067	85.2941	72.9508
KREBS_MAML3_ATRX_CDK1_CHR5G	ATRX	CDK1	CHR5G					KREBS	MAML3	0.791225	2.15468e-07	0.707383	0.875067	85.2941	72.9508
KREBS_MAML3_CDK1_CHR5G		CDK1	CHR5G					KREBS	MAML3	0.791225	2.15468e-07	0.707383	0.875067	85.2941	72.9508
KREBS_MIK67_TERT_CDK1_CHR5G		CDK1	CHR5G		MIK67	TERT		KREBS		0.77893	6.81546e-07	0.693935	0.863924	85.2941	70.4918
KREBS_ATRX_TERT_CDK1_CHR5G	ATRX	CDK1	CHR5G			TERT		KREBS		0.77893	6.81546e-07	0.693935	0.863924	85.2941	70.4918
KREBS_TERT_CDK1_CHR5G		CDK1	CHR5G			TERT		KREBS		0.77893	6.81546e-07	0.693935	0.863924	85.2941	70.4918
KREBS_ATRX_MIK67_TERT_CDK1_CHR5G	ATRX	CDK1	CHR5G		MIK67	TERT		KREBS		0.77893	6.81546e-07	0.693935	0.863924	85.2941	70.4918
MAML3_ATRX_MANT_MIK67	ATRX			MANT	MIK67				MAML3	0.870781	4.05554e-11	0.790748	0.950814	82.3529	91.8033
ATRX_MANT_MIK67_CHR5G	ATRX		CHR5G	MANT	MIK67					0.870781	4.05554e-11	0.790748	0.950814	82.3529	91.8033
KREBS_ATRX_MANT	ATRX			MANT				KREBS		0.858486	1.73526e-10	0.777438	0.939534	82.3529	89.3443
MAML3_MANT_MIK67_CHR5G			CHR5G	MANT	MIK67				MAML3	0.858486	1.73526e-10	0.777438	0.939534	82.3529	89.3443
ATRX_MANT_TERT	ATRX			MANT		TERT				0.854388	2.78789e-10	0.773001	0.935774	82.3529	88.5246
MAML3_MANT_TERT				MANT		TERT			MAML3	0.846191	7.08458e-10	0.764129	0.928253	82.3529	86.8852
KREBS_MANT_MIK67				MANT	MIK67			KREBS		0.842093	1.12058e-09	0.759693	0.924492	82.3529	86.0656
KREBS_MANT_CHR5G			CHR5G	MANT				KREBS		0.842093	1.12058e-09	0.759693	0.924492	82.3529	86.0656
ATRX_MANT_TERT_CHR5G	ATRX		CHR5G	MANT		TERT				0.837994	1.76325e-09	0.755258	0.920731	82.3529	85.2459
MAML3_MANT_TERT_CHR5G			CHR5G	MANT		TERT			MAML3	0.829797	4.29815e-09	0.746387	0.913208	82.3529	83.6066
KREBS_MAML3_ATRX_MIK67_TMB	ATRX				MIK67		TMB	KREBS	MAML3	0.809306	3.64134e-08	0.724213	0.894398	82.3529	79.5082
KREBS_MIK67_TMB_CHR5G			CHR5G		MIK67		TMB	KREBS		0.809306	3.64134e-08	0.724213	0.894398	82.3529	79.5082
KREBS_MAML3_MIK67_TMB					MIK67		TMB	KREBS	MAML3	0.809306	3.64134e-08	0.724213	0.894398	82.3529	79.5082
KREBS_ATRX_MIK67_TMB_CHR5G	ATRX		CHR5G		MIK67		TMB	KREBS		0.809306	3.64134e-08	0.724213	0.894398	82.3529	79.5082
KREBS_MANT_TERT				MANT		TERT		KREBS		0.809306	3.64134e-08	0.724213	0.894398	82.3529	79.5082
KREBS_MAML3_TMB_CHR5G			CHR5G				TMB	KREBS	MAML3	0.805207	5.49675e-08	0.719779	0.890636	82.3529	78.6885
KREBS_MAML3_ATRX_TMB_CHR5G	ATRX		CHR5G				TMB	KREBS	MAML3	0.805207	5.49675e-08	0.719779	0.890636	82.3529	78.6885
ATRX_MIK67_TMB_CDK1_CHR5G	ATRX	CDK1	CHR5G		MIK67		TMB			0.805207	5.49675e-08	0.719779	0.890636	82.3529	78.6885
MIK67_TMB_CDK1_CHR5G		CDK1	CHR5G		MIK67		TMB			0.805207	5.49675e-08	0.719779	0.890636	82.3529	78.6885
ATRX_TMB_CDK1_CHR5G	ATRX	CDK1	CHR5G				TMB			0.805207	5.49675e-08	0.719779	0.890636	82.3529	78.6885
TMB_CDK1_CHR5G		CDK1	CHR5G				TMB			0.805207	5.49675e-08	0.719779	0.890636	82.3529	78.6885
KREBS_ATRX_TMB_TERT	ATRX					TERT	TMB	KREBS		0.801109	8.25475e-08	0.715345	0.886873	82.3529	77.8689
KREBS_TMB_TERT						TERT	TMB	KREBS		0.801109	8.25475e-08	0.715345	0.886873	82.3529	77.8689
ATRX_MIK67_TERT_CDK1_CHR5G	ATRX	CDK1	CHR5G		MIK67	TERT				0.801109	8.25475e-08	0.715345	0.886873	82.3529	77.8689
ATRX_TERT_CDK1_CHR5G	ATRX	CDK1	CHR5G			TERT				0.801109	8.25475e-08	0.715345	0.886873	82.3529	77.8689
MAML3_MIK67_TMB_CDK1		CDK1			MIK67		TMB		MAML3	0.797011	1.23327e-07	0.710911	0.88311	82.3529	77.0492
MAML3_ATRX_TMB_CDK1	ATRX	CDK1					TMB		MAML3	0.797011	1.23327e-07	0.710911	0.88311	82.3529	77.0492
MAML3_TMB_CDK1		CDK1					TMB		MAML3	0.797011	1.23327e-07	0.710911	0.88311	82.3529	77.0492
MAML3_ATRX_MIK67_TMB_CDK1	ATRX	CDK1			MIK67		TMB		MAML3	0.797011	1.23327e-07	0.710911	0.88311	82.3529	77.0492
KREBS_MAML3_ATRX_MIK67_TERT	ATRX				MIK67	TERT		KREBS	MAML3	0.792912	1.83301e-07	0.706478	0.879347	82.3529	76.2295
KREBS_MAML3_MIK67_TERT					MIK67	TERT		KREBS	MAML3	0.792912	1.83301e-07	0.706478	0.879347	82.3529	76.2295
KREBS_MAML3_ATRX_MIK67_TERT_CHR5G	ATRX		CHR5G		MIK67	TERT		KREBS	MAML3	0.784716	3.98711e-07	0.697611	0.87182	82.3529	74.5902
KREBS_MAML3_MIK67_TERT_CHR5G			CHR5G		MIK67	TERT		KREBS	MAML3	0.784716	3.98711e-07	0.697611	0.87182	82.3529	74.5902
KREBS_MAML3_MIK67_CDK1		CDK1			MIK67			KREBS	MAML3	0.780617	5.83506e-07	0.693177	0.868057	82.3529	73.7705
KREBS_MAML3_ATRX_MIK67_CDK1	ATRX	CDK1			MIK67			KREBS	MAML3	0.780617	5.83506e-07	0.693177	0.868057	82.3529	73.7705
KREBS_MAML3_ATRX_CDK1	ATRX	CDK1						KREBS	MAML3	0.780617	5.83506e-07	0.693177	0.868057	82.3529	73.7705
KREBS_MAML3_CDK1		CDK1						KREBS	MAML3	0.780617	5.83506e-07	0.693177	0.868057	82.3529	73.7705
KREBS_MIK67_TMB_CDK1		CDK1			MIK67		TMB	KREBS		0.77242	1.23058e-06	0.684311	0.86053	82.3529	72.1311
KREBS_ATRX_TMB_CDK1	ATRX	CDK1					TMB	KREBS		0.77242	1.23058e-06	0.684311	0.86053	82.3529	72.1311
KREBS_TMB_CDK1		CDK1					TMB	KREBS		0.77242	1.23058e-06	0.684311	0.86053	82.3529	72.1311
KREBS_ATRX_MIK67_TMB_CDK1	ATRX	CDK1			MIK67		TMB	KREBS		0.77242	1.23058e-06	0.684311	0.86053	82.3529	72.1311
KREBS_MIK67_TERT_CDK1		CDK1			MIK67	TERT		KREBS		0.768322	1.77334e-06	0.679879	0.856766	82.3529	71.3115
KREBS_ATRX_TERT_CDK1	ATRX	CDK1				TERT		KREBS		0.768322	1.77334e-06	0.679879	0.856766	82.3529	71.3115
KREBS_TERT_CDK1		CDK1				TERT		KREBS		0.768322	1.77334e-06	0.679879	0.856766	82.3529	71.3115
KREBS_ATRX_MIK67_TERT_CDK1	ATRX	CDK1			MIK67	TERT		KREBS		0.768322	1.77334e-06	0.679879	0.856766	82.3529	71.3115
ATRX_MANT_MIK67	ATRX			MANT	MIK67					0.872469	3.30984e-11	0.788933	0.956004	79.4118	95.082
MAML3_MANT_MIK67				MANT	MIK67				MAML3	0.860174	1.42535e-10	0.775782	0.944565	79.4118	92.623
MAML3_ATRX_MANT_CHR5G	ATRX		CHR5G	MANT					MAML3	0.851977	3.67573e-10	0.767015	0.936939	79.4118	90.9836
MANT_MIK67_TERT_CHR5G			CHR5G	MANT	MIK67	TERT				0.823288	8.59318e-09	0.73632	0.910256	79.4118	85.2459
KREBS_MAML3_TMB							TMB	KREBS	MAML3	0.806895	4.64233e-08	0.718777	0.895013	79.4118	81.9672
KREBS_MAML3_ATRX_TMB	ATRX						TMB	KREBS	MAML3	0.806895	4.64233e-08	0.718777	0.895013	79.4118	81.9672
KREBS_ATRX_TMB_CHR5G	ATRX		CHR5G				TMB	KREBS		0.802797	6.98649e-08	0.714391	0.891202	79.4118	81.1475
KREBS_TMB_CHR5G			CHR5G				TMB	KREBS		0.802797	6.98649e-08	0.714391	0.891202	79.4118	81.1475
MAML3_ATRX_MIK67_CDK1_CHR5G	ATRX	CDK1	CHR5G		MIK67				MAML3	0.798698	1.04601e-07	0.710004	0.887392	79.4118	80.3279
MAML3_ATRX_CDK1_CHR5G	ATRX	CDK1	CHR5G						MAML3	0.798698	1.04601e-07	0.710004	0.887392	79.4118	80.3279
ATRX_MIK67_TERT_CDK1	ATRX	CDK1			MIK67	TERT				0.790501	2.30865e-07	0.701231	0.879772	79.4118	78.6885
MIK67_TERT_CDK1_CHR5G		CDK1	CHR5G		MIK67	TERT				0.790501	2.30865e-07	0.701231	0.879772	79.4118	78.6885
ATRX_TERT_CDK1	ATRX	CDK1				TERT				0.790501	2.30865e-07	0.701231	0.879772	79.4118	78.6885
TERT_CDK1_CHR5G		CDK1	CHR5G			TERT				0.790501	2.30865e-07	0.701231	0.879772	79.4118	78.6885
KREBS_ATRX_MIK67_CDK1_CHR5G	ATRX	CDK1	CHR5G		MIK67			KREBS		0.778206	7.2826e-07	0.688069	0.868344	79.4118	76.2295
KREBS_MIK67_CDK1_CHR5G		CDK1	CHR5G		MIK67			KREBS		0.778206	7.2826e-07	0.688069	0.868344	79.4118	76.2295
KREBS_ATRX_CDK1_CHR5G	ATRX	CDK1	CHR5G					KREBS		0.778206	7.2826e-07	0.688069	0.868344	79.4118	76.2295
KREBS_CDK1_CHR5G		CDK1	CHR5G					KREBS		0.778206	7.2826e-07	0.688069	0.868344	79.4118	76.2295
MAML3_ATRX_MANT	ATRX			MANT					MAML3	0.857763	1.88741e-10	0.769888	0.945637	76.4706	95.082
ATRX_MANT_CHR5G	ATRX		CHR5G	MANT						0.853664	3.02955e-10	0.765552	0.941777	76.4706	94.2623
MANT_MIK67_CHR5G			CHR5G	MANT	MIK67					0.845468	7.68456e-10	0.756879	0.934057	76.4706	92.623
MAML3_MANT_CHR5G			CHR5G	MANT					MAML3	0.841369	1.21436e-09	0.752541	0.930198	76.4706	91.8033
KREBS_MANT				MANT				KREBS		0.829074	4.64508e-09	0.739526	0.918623	76.4706	89.3443
MANT_MIK67_TERT				MANT	MIK67	TERT				0.820878	1.10699e-08	0.730847	0.910909	76.4706	87.7049
MANT_TERT_CHR5G			CHR5G	MANT		TERT				0.812681	2.58398e-08	0.722166	0.903196	76.4706	86.0656
KREBS_MIK67_TMB					MIK67		TMB	KREBS		0.792189	1.96474e-07	0.700456	0.883922	76.4706	81.9672
KREBS_ATRX_MIK67_TMB	ATRX				MIK67		TMB	KREBS		0.792189	1.96474e-07	0.700456	0.883922	76.4706	81.9672
MAML3_ATRX_MIK67_CDK1	ATRX	CDK1			MIK67				MAML3	0.788091	2.90252e-07	0.696112	0.880069	76.4706	81.1475
MAML3_MIK67_CDK1_CHR5G		CDK1	CHR5G		MIK67				MAML3	0.788091	2.90252e-07	0.696112	0.880069	76.4706	81.1475
MAML3_CDK1_CHR5G		CDK1	CHR5G						MAML3	0.788091	2.90252e-07	0.696112	0.880069	76.4706	81.1475
MAML3_ATRX_CDK1	ATRX	CDK1							MAML3	0.788091	2.90252e-07	0.696112	0.880069	76.4706	81.1475
ATRX_MIK67_TMB_CDK1	ATRX	CDK1			MIK67		TMB			0.779894	6.23733e-07	0.687425	0.872363	76.4706	79.5082
MIK67_TMB_CDK1		CDK1			MIK67		TMB			0.779894	6.23733e-07	0.687425	0.872363	76.4706	79.5082
ATRX_TMB_CDK1	ATRX	CDK1					TMB			0.779894	6.23733e-07	0.687425	0.872363	76.4706	79.5082
TMB_CDK1		CDK1					TMB			0.779894	6.23733e-07	0.687425	0.872363	76.4706	79.5082
MIK67_TERT_CDK1		CDK1			MIK67	TERT				0.779894	6.23733e-07	0.687425	0.872363	76.4706	79.5082
TERT_CDK1		CDK1				TERT				0.779894	6.23733e-07	0.687425	0.872363	76.4706	79.5082
KREBS_MAML3_TERT						TERT		KREBS	MAML3	0.771697	1.31303e-06	0.678735	0.864659	76.4706	77.8689
KREBS_MAML3_ATRX_TERT	ATRX					TERT		KREBS	MAML3	0.771697	1.31303e-06	0.678735	0.864659	76.4706	77.8689
KREBS_ATRX_MIK67_TERT_CHR5G	ATRX		CHR5G		MIK67	TERT		KREBS		0.767599	1.89044e-06	0.67439	0.860808	76.4706	77.0492
KREBS_MAML3_TERT_CHR5G			CHR5G			TERT		KREBS	MAML3	0.759402	3.85876e-06	0.665698	0.853106	76.4706	75.4098
KREBS_MAML3_ATRX_TERT_CHR5G	ATRX		CHR5G			TERT		KREBS	MAML3	0.759402	3.85876e-06	0.665698	0.853106	76.4706	75.4098
ATRX_MANT	ATRX			MANT						0.85945	1.55091e-10	0.768461	0.95044	73.5294	98.3607
MAML3_MANT				MANT					MAML3	0.847155	6.35524e-10	0.755584	0.938727	73.5294	95.9016
MANT_TERT				MANT		TERT				0.814368	2.17385e-08	0.721216	0.90752	73.5294	89.3443
KREBS_ATRX_TMB	ATRX						TMB	KREBS		0.789778	2.47323e-07	0.695414	0.884142	73.5294	84.4262
KREBS_TMB							TMB	KREBS		0.789778	2.47323e-07	0.695414	0.884142	73.5294	84.4262
ATRX_MIK67_CDK1_CHR5G	ATRX	CDK1	CHR5G		MIK67					0.78568	3.64265e-07	0.691112	0.880248	73.5294	83.6066
ATRX_CDK1_CHR5G	ATRX	CDK1	CHR5G							0.78568	3.64265e-07	0.691112	0.880248	73.5294	83.6066
MAML3_MIK67_CDK1		CDK1			MIK67				MAML3	0.777483	7.78051e-07	0.682505	0.872461	73.5294	81.9672
MAML3_CDK1		CDK1							MAML3	0.777483	7.78051e-07	0.682505	0.872461	73.5294	81.9672
KREBS_MAML3_MIK67_CHR5G			CHR5G		MIK67			KREBS	MAML3	0.773385	1.12836e-06	0.678201	0.868568	73.5294	81.1475
KREBS_MAML3_ATRX_MIK67_CHR5G	ATRX		CHR5G		MIK67			KREBS	MAML3	0.773385	1.12836e-06	0.678201	0.868568	73.5294	81.1475
KREBS_ATRX_MIK67_TERT	ATRX				MIK67	TERT		KREBS		0.76109	3.33716e-06	0.665285	0.856895	73.5294	78.6885
KREBS_MIK67_TERT_CHR5G			CHR5G		MIK67	TERT		KREBS		0.752893	6.70174e-06	0.656671	0.849115	73.5294	77.0492
KREBS_ATRX_MIK67_CDK1	ATRX	CDK1			MIK67			KREBS		0.752893	6.70174e-06	0.656671	0.849115	73.5294	77.0492
KREBS_MIK67_CDK1		CDK1			MIK67			KREBS		0.752893	6.70174e-06	0.656671	0.849115	73.5294	77.0492
KREBS_ATRX_CDK1	ATRX	CDK1						KREBS		0.752893	6.70174e-06	0.656671	0.849115	73.5294	77.0492
KREBS_CDK1		CDK1						KREBS		0.752893	6.70174e-06	0.656671	0.849115	73.5294	77.0492
MANT_MIK67				MANT	MIK67					0.832449	3.22904e-09	0.737339	0.92756	70.5882	95.9016
MANT_CHR5G			CHR5G	MANT						0.828351	5.01919e-09	0.733083	0.923619	70.5882	95.082
MIK67_CDK1_CHR5G		CDK1	CHR5G		MIK67					0.775072	9.68821e-07	0.67769	0.872455	70.5882	84.4262
CDK1_CHR5G		CDK1	CHR5G							0.775072	9.68821e-07	0.67769	0.872455	70.5882	84.4262
MAML3_MIK67_TMB_TERT					MIK67	TERT	TMB		MAML3	0.766876	2.01495e-06	0.669157	0.864594	70.5882	82.7869
MAML3_ATRX_MIK67_TMB_TERT	ATRX				MIK67	TERT	TMB		MAML3	0.766876	2.01495e-06	0.669157	0.864594	70.5882	82.7869
MAML3_MIK67_TMB_TERT_CHR5G			CHR5G		MIK67	TERT	TMB		MAML3	0.754581	5.81529e-06	0.656352	0.852809	70.5882	80.3279
MAML3_ATRX_MIK67_TMB_TERT_CHR5G	ATRX		CHR5G		MIK67	TERT	TMB		MAML3	0.754581	5.81529e-06	0.656352	0.852809	70.5882	80.3279
KREBS_ATRX_TERT_CHR5G	ATRX		CHR5G			TERT		KREBS		0.742285	1.60274e-05	0.64354	0.841031	70.5882	77.8689
KREBS_ATRX_MIK67_CHR5G	ATRX		CHR5G		MIK67			KREBS		0.760366	3.55184e-06	0.660278	0.860455	67.6471	84.4262
MAML3_ATRX_TMB_TERT	ATRX					TERT	TMB		MAML3	0.760366	3.55184e-06	0.660278	0.860455	67.6471	84.4262
MAML3_TMB_TERT						TERT	TMB		MAML3	0.760366	3.55184e-06	0.660278	0.860455	67.6471	84.4262
ATRX_MIK67_CDK1	ATRX	CDK1			MIK67					0.760366	3.55184e-06	0.660278	0.860455	67.6471	84.4262
ATRX_CDK1	ATRX	CDK1								0.760366	3.55184e-06	0.660278	0.860455	67.6471	84.4262
KREBS_MAML3_MIK67					MIK67			KREBS	MAML3	0.756268	5.04172e-06	0.656045	0.856491	67.6471	83.6066
KREBS_MAML3_ATRX_MIK67	ATRX				MIK67			KREBS	MAML3	0.756268	5.04172e-06	0.656045	0.856491	67.6471	83.6066
ATRX_MIK67_TMB_TERT_CHR5G	ATRX		CHR5G		MIK67	TERT	TMB			0.75217	7.11998e-06	0.651812	0.852527	67.6471	82.7869
MIK67_TMB_TERT_CHR5G			CHR5G		MIK67	TERT	TMB			0.75217	7.11998e-06	0.651812	0.852527	67.6471	82.7869
MAML3_ATRX_TMB_TERT_CHR5G	ATRX		CHR5G			TERT	TMB		MAML3	0.743973	1.39834e-05	0.643343	0.844603	67.6471	81.1475
MAML3_TMB_TERT_CHR5G			CHR5G			TERT	TMB		MAML3	0.743973	1.39834e-05	0.643343	0.844603	67.6471	81.1475
KREBS_ATRX_TERT	ATRX					TERT		KREBS		0.739875	1.9447e-05	0.639107	0.840642	67.6471	80.3279
KREBS_MIK67_TERT					MIK67	TERT		KREBS		0.731678	3.70416e-05	0.630633	0.832722	67.6471	78.6885
KREBS_TERT_CHR5G			CHR5G			TERT		KREBS		0.72758	5.07331e-05	0.626395	0.828764	67.6471	77.8689
MANT				MANT						0.819431	1.28756e-08	0.718621	0.920241	64.7059	99.1803
ATRX_MIK67_TMB_TERT	ATRX				MIK67	TERT	TMB			0.749759	8.70196e-06	0.647354	0.852164	64.7059	85.2459
MIK67_TMB_TERT					MIK67	TERT	TMB			0.749759	8.70196e-06	0.647354	0.852164	64.7059	85.2459
MIK67_CDK1		CDK1			MIK67					0.749759	8.70196e-06	0.647354	0.852164	64.7059	85.2459
CDK1		CDK1								0.749759	8.70196e-06	0.647354	0.852164	64.7059	85.2459
KREBS_MIK67_CHR5G			CHR5G		MIK67			KREBS		0.745661	1.21896e-05	0.643154	0.848167	64.7059	84.4262
KREBS_MAML3_ATRX_CHR5G	ATRX		CHR5G					KREBS	MAML3	0.741562	1.69879e-05	0.638953	0.844171	64.7059	83.6066
KREBS_MAML3_CHR5G			CHR5G					KREBS	MAML3	0.741562	1.69879e-05	0.638953	0.844171	64.7059	83.6066
ATRX_TMB_TERT_CHR5G	ATRX		CHR5G			TERT	TMB			0.741562	1.69879e-05	0.638953	0.844171	64.7059	83.6066
TMB_TERT_CHR5G			CHR5G			TERT	TMB			0.741562	1.69879e-05	0.638953	0.844171	64.7059	83.6066
ATRX_TMB_TERT	ATRX					TERT	TMB			0.74325	1.4827e-05	0.638805	0.847694	61.7647	86.8852
TMB_TERT						TERT	TMB			0.74325	1.4827e-05	0.638805	0.847694	61.7647	86.8852
MAML3_MIK67_TMB_CHR5G			CHR5G		MIK67		TMB		MAML3	0.735053	2.84796e-05	0.630468	0.839638	61.7647	85.2459
MAML3_ATRX_MIK67_TMB_CHR5G	ATRX		CHR5G		MIK67		TMB		MAML3	0.735053	2.84796e-05	0.630468	0.839638	61.7647	85.2459
MAML3_ATRX_MIK67_TERT	ATRX				MIK67	TERT			MAML3	0.735053	2.84796e-05	0.630468	0.839638	61.7647	85.2459
MAML3_ATRX_MIK67_TERT_CHR5G	ATRX		CHR5G		MIK67	TERT			MAML3	0.722758	7.29751e-05	0.617955	0.827561	61.7647	82.7869
KREBS_TERT						TERT		KREBS		0.710463	0.000178643	0.605434	0.815491	61.7647	80.3279
MAML3_MIK67_TMB					MIK67		TMB		MAML3	0.736741	2.49399e-05	0.630391	0.84309	58.8235	88.5246
MAML3_ATRX_MIK67_TMB	ATRX				MIK67		TMB		MAML3	0.736741	2.49399e-05	0.630391	0.84309	58.8235	88.5246
ATRX_MIK67_TMB_CHR5G	ATRX		CHR5G		MIK67		TMB			0.732642	3.43737e-05	0.626253	0.839031	58.8235	87.7049
MIK67_TMB_CHR5G			CHR5G		MIK67		TMB			0.732642	3.43737e-05	0.626253	0.839031	58.8235	87.7049
KREBS_MAML3_ATRX	ATRX							KREBS	MAML3	0.728544	4.71355e-05	0.622115	0.834973	58.8235	86.8852
KREBS_MAML3								KREBS	MAML3	0.728544	4.71355e-05	0.622115	0.834973	58.8235	86.8852
KREBS_ATRX_MIK67	ATRX				MIK67			KREBS		0.728544	4.71355e-05	0.622115	0.834973	58.8235	86.8852
KREBS_ATRX_CHR5G	ATRX		CHR5G					KREBS		0.728544	4.71355e-05	0.622115	0.834973	58.8235	86.8852
MAML3_MIK67_TERT					MIK67	TERT			MAML3	0.724446	6.43076e-05	0.617975	0.830916	58.8235	86.0656
MAML3_MIK67_TERT_CHR5G			CHR5G		MIK67	TERT			MAML3	0.71215	0.000158413	0.605551	0.81875	58.8235	83.6066
KREBS_CHR5G			CHR5G					KREBS		0.713838	0.000140353	0.605666	0.82201	55.8824	86.8852
MAML3_ATRX_TERT	ATRX					TERT			MAML3	0.713838	0.000140353	0.605666	0.82201	55.8824	86.8852
ATRX_MIK67_TERT_CHR5G	ATRX		CHR5G		MIK67	TERT				0.705641	0.000250649	0.597441	0.813841	55.8824	85.2459
MAML3_ATRX_TERT_CHR5G	ATRX		CHR5G			TERT			MAML3	0.697445	0.000438683	0.589213	0.805676	55.8824	83.6066
ATRX_MIK67_TMB	ATRX				MIK67		TMB			0.719624	9.20795e-05	0.609859	0.829389	52.9412	90.9836
MIK67_TMB					MIK67		TMB			0.719624	9.20795e-05	0.609859	0.829389	52.9412	90.9836
MAML3_TERT						TERT			MAML3	0.70323	0.000296121	0.593531	0.81293	52.9412	87.7049
ATRX_MIK67_TERT	ATRX				MIK67	TERT				0.70323	0.000296121	0.593531	0.81293	52.9412	87.7049
KREBS_MIK67					MIK67			KREBS		0.699132	0.000391578	0.589447	0.808817	52.9412	86.8852
MAML3_ATRX_TMB_CHR5G	ATRX		CHR5G				TMB		MAML3	0.699132	0.000391578	0.589447	0.808817	52.9412	86.8852
MAML3_TMB_CHR5G			CHR5G				TMB		MAML3	0.699132	0.000391578	0.589447	0.808817	52.9412	86.8852
MAML3_TERT_CHR5G			CHR5G			TERT			MAML3	0.686837	0.00087858	0.577189	0.796485	52.9412	84.4262
MAML3_ATRX_TMB	ATRX						TMB		MAML3	0.704918	0.000263552	0.59373	0.816106	50	90.9836
MAML3_TMB							TMB		MAML3	0.704918	0.000263552	0.59373	0.816106	50	90.9836
KREBS_ATRX	ATRX							KREBS		0.70082	0.000349233	0.589676	0.811964	50	90.1639
ATRX_TMB_CHR5G	ATRX		CHR5G				TMB			0.696721	0.000460447	0.58562	0.807822	50	89.3443
TMB_CHR5G			CHR5G				TMB			0.696721	0.000460447	0.58562	0.807822	50	89.3443
MIK67_TERT_CHR5G			CHR5G		MIK67	TERT				0.680328	0.00132333	0.56939	0.791266	50	86.0656
ATRX_TERT_CHR5G	ATRX		CHR5G			TERT				0.680328	0.00132333	0.56939	0.791266	50	86.0656
MAML3_ATRX_MIK67_CHR5G	ATRX		CHR5G		MIK67				MAML3	0.682015	0.00119144	0.569758	0.794272	47.0588	89.3443
ATRX_TERT	ATRX					TERT				0.682015	0.00119144	0.569758	0.794272	47.0588	89.3443
ATRX_TMB	ATRX						TMB			0.687801	0.000825967	0.57412	0.801483	44.1176	93.4426
TMB							TMB			0.687801	0.000825967	0.57412	0.801483	44.1176	93.4426
KREBS								KREBS		0.671408	0.00227288	0.558109	0.784707	44.1176	90.1639
MAML3_MIK67_CHR5G			CHR5G		MIK67				MAML3	0.671408	0.00227288	0.558109	0.784707	44.1176	90.1639
MIK67_TERT					MIK67	TERT				0.663211	0.00365968	0.550099	0.776323	44.1176	88.5246
TERT_CHR5G			CHR5G			TERT				0.655014	0.00577752	0.542086	0.767943	44.1176	86.8852
ATRX_MIK67_CHR5G	ATRX		CHR5G		MIK67					0.668997	0.00262006	0.554568	0.783427	41.1765	92.623
MAML3_ATRX_MIK67	ATRX				MIK67				MAML3	0.654291	0.00600936	0.539216	0.769366	38.2353	92.623
TERT						TERT				0.641996	0.0114601	0.527356	0.756636	38.2353	90.1639
MAML3_MIK67					MIK67				MAML3	0.643684	0.0105156	0.527988	0.75938	35.2941	93.4426
MIK67_CHR5G			CHR5G		MIK67					0.643684	0.0105156	0.527988	0.75938	35.2941	93.4426
ATRX_MIK67	ATRX				MIK67					0.626567	0.0242201	0.509836	0.743298	29.4118	95.9016
MAML3_ATRX_CHR5G	ATRX		CHR5G						MAML3	0.606075	0.0589256	0.490451	0.7217	29.4118	91.8033
MAML3_CHR5G			CHR5G						MAML3	0.595468	0.0891547	0.479751	0.711184	26.4706	92.623
ATRX_CHR5G	ATRX		CHR5G							0.593057	0.0975301	0.476843	0.70927	23.5294	95.082
MIK67					MIK67					0.586548	0.123305	0.470172	0.702924	20.5882	96.7213
MAML3_ATRX	ATRX								MAML3	0.582449	0.142085	0.466372	0.698526	20.5882	95.9016
CHR5G			CHR5G							0.567743	0.227731	0.45227	0.683217	17.6471	95.9016
MAML3									MAML3	0.557136	0.308988	0.442109	0.672163	14.7059	96.7213
ATRX	ATRX									0.554725	0.329847	0.439526	0.669924	11.7647	99.1803
