# Supplementary material for: Genomic and immune landscape Of metastatic pheochromocytoma and paraganglioma
Source: Nat Commun. 2023 Feb 28;14:1122. doi: 10.1038/s41467-023-36769-6 (PMC9975198; doi:10.1038/s41467-023-36769-6)
Supplement: Supplementary file 6 — Source Data [file 41467_2023_36769_MOESM6_ESM.xlsx]

## Sheet: Figure 2a
MSI score	TMB - variants high+moderate+low impact	TMB - variants high+moderate impact	TMB - variants high impact	tissue type	sex	location	age	mRNA subtype	genotype	ATRX+TERT event
0.179	24	21	12	1ary-metastatic	Male	PGL	64	kinase signaling	FGFR1	NO
0.1357	19	14	6	1ary-metastatic	Female	PCC	42	kinase signaling	HRAS	NO
0.1718	19	10	6	1ary-metastatic	Female	PCC	62	kinase signaling	HRAS	NO
0.1091	8	7	5	1ary-metastatic	Female	PCC	24	kinase signaling	NF1	NO
0.1566	7	6	4	1ary-metastatic	Female	PCC	15	kinase signaling	NF1	Y
0.185	8	6	3	1ary-metastatic	Male	PCC	20	kinase signaling	NF1	NO
0.1794	4	3	1	1ary-metastatic	Male	PCC	42	kinase signaling	RET	Y
0.1799	21	15	10	1ary-metastatic	Male	PCC	50	kinase signaling	RET	Y
0.2015	16	7	2	1ary-metastatic	Male	PCC	44	kinase signaling	RET	Y
0.1332	17	11	7	1ary-metastatic	Male	PCC	44	kinase signaling	WT	NO
0.1886	3	1	1	1ary-metastatic	Female	PCC	32	kinase signaling	WT	NO
0.2144	7	5	3	1ary - relapse	Female	PCC	23	kinase signaling	NF1	NO
0.1534	18	13	7	aggressive	Female	PGL	42	kinase signaling	NF1	NO
0.1681	15	7	2	metastasis	Male	met	39	kinase signaling	NF1	NO
0.1894	39	26	13	metastasis	Female	met	24	kinase signaling	NF1	NO
0.1263	12	8	7	non-metastatic	Female	PCC	64	kinase signaling	FGFR1	NO
0.1354	10	7	5	non-metastatic	Female	PCC	46	kinase signaling	FGFR1	NO
0.1269	10	6	3	non-metastatic	Male	PCC	40	kinase signaling	HRAS	NO
0.1288	12	11	5	non-metastatic	Female	PCC	64	kinase signaling	HRAS	NO
0.1298	15	11	4	non-metastatic	Male	PCC	45	kinase signaling	HRAS	NO
0.1309	4	2	2	non-metastatic	Female	PGL	61	kinase signaling	HRAS	NO
0.1313	4	3	0	non-metastatic	Female	PCC	54	kinase signaling	HRAS	NO
0.1335	6	5	3	non-metastatic	Male	PCC	38	kinase signaling	HRAS	NO
0.136	14	12	2	non-metastatic	Female	PCC	53	kinase signaling	HRAS	Y
0.1362	7	4	1	non-metastatic	Female	PCC	55	kinase signaling	HRAS	NO
0.1368	10	8	5	non-metastatic	Male	PCC	54	kinase signaling	HRAS	NO
0.1369	11	5	2	non-metastatic	Male	PCC	48	kinase signaling	HRAS	NO
0.1378	11	9	2	non-metastatic	Female	PCC	76	kinase signaling	HRAS	NO
0.1381	6	4	2	non-metastatic	Female	PCC	83	kinase signaling	HRAS	NO
0.1384	18	14	7	non-metastatic	Male	PCC	67	kinase signaling	HRAS	NO
0.139	4	3	1	non-metastatic	Male	PCC	40	kinase signaling	HRAS	NO
0.1411	2	2	1	non-metastatic	Female	PCC	32	kinase signaling	HRAS	NO
0.1419	5	3	1	non-metastatic	Female	PCC	35	kinase signaling	HRAS	NO
0.1342	6	5	1	non-metastatic	Male	PCC	27	kinase signaling	MAX	NO
0.1305	4	3	2	non-metastatic	Male	PCC	52	kinase signaling	NF1	NO
0.1311	7	5	1	non-metastatic	Female	PGL	75	kinase signaling	NF1	NO
0.1312	12	10	5	non-metastatic	Male	PCC	76	kinase signaling	NF1	NO
0.1315	9	8	5	non-metastatic	Female	PCC	45	kinase signaling	NF1	NO
0.1322	16	15	11	non-metastatic	Female	PCC	73	kinase signaling	NF1	NO
0.1328	5	5	2	non-metastatic	Male	PCC	37	kinase signaling	NF1	NO
0.1329	25	20	11	non-metastatic	Female	PCC	30	kinase signaling	NF1	NO
0.1334	4	2	1	non-metastatic	Female	PCC	28	kinase signaling	NF1	NO
0.1335	13	8	5	non-metastatic	Male	PCC	57	kinase signaling	NF1	NO
0.1339	18	16	7	non-metastatic	Female	PCC	71	kinase signaling	NF1	NO
0.1346	7	6	4	non-metastatic	Female	PCC	51	kinase signaling	NF1	NO
0.1348	18	13	6	non-metastatic	Female	PCC	44	kinase signaling	NF1	Y
0.1351	9	6	4	non-metastatic	Male	PCC	58	kinase signaling	NF1	NO
0.1358	12	11	4	non-metastatic	Female	PCC	66	kinase signaling	NF1	NO
0.1363	12	8	4	non-metastatic	Male	PCC	39	kinase signaling	NF1	NO
0.1365	15	11	6	non-metastatic	Female	PCC	69	kinase signaling	NF1	NO
0.137	14	9	5	non-metastatic	Female	PCC	59	kinase signaling	NF1	NO
0.1382	10	8	4	non-metastatic	Female	PCC	47	kinase signaling	NF1	NO
0.1384	9	5	4	non-metastatic	Female	PCC	43	kinase signaling	NF1	NO
0.1396	11	8	5	non-metastatic	Male	PCC	59	kinase signaling	NF1	NO
0.1399	12	8	4	non-metastatic	Female	PCC	70	kinase signaling	NF1	NO
0.141	12	8	3	non-metastatic	Female	PCC	42	kinase signaling	NF1	Y
0.1259	5	4	2	non-metastatic	Male	PCC	53	kinase signaling	RET	Y
0.1268	9	6	2	non-metastatic	Female	PCC	46	kinase signaling	RET	NO
0.1273	3	1	0	non-metastatic	Male	PCC	80	kinase signaling	RET	NO
0.1285	5	3	2	non-metastatic	Male	PCC	36	kinase signaling	RET	NO
0.1293	9	7	3	non-metastatic	Male	PCC	24	kinase signaling	RET	NO
0.1311	20	11	3	non-metastatic	Female	PCC	63	kinase signaling	RET	Y
0.1324	15	13	6	non-metastatic	Female	PCC	63	kinase signaling	RET	NO
0.1324	6	3	0	non-metastatic	Female	PCC	46	kinase signaling	RET	NO
0.1324	15	13	5	non-metastatic	Male	PCC	55	kinase signaling	RET	NO
0.1327	3	2	1	non-metastatic	Female	PCC	21	kinase signaling	RET	NO
0.1329	2	1	1	non-metastatic	Female	PCC	25	kinase signaling	RET	Y
0.1342	7	4	4	non-metastatic	Male	PCC	43	kinase signaling	RET	NO
0.1346	3	2	1	non-metastatic	Male	PCC	31	kinase signaling	RET	NO
0.1359	5	3	2	non-metastatic	Female	PCC	21	kinase signaling	RET	Y
0.137	3	3	2	non-metastatic	Female	PCC	28	kinase signaling	RET	NO
0.1376	6	3	1	non-metastatic	Female	PCC	19	kinase signaling	RET	NO
0.1394	7	4	2	non-metastatic	Female	PCC	56	kinase signaling	RET	NO
0.1334	7	6	2	non-metastatic	Male	PCC	46	kinase signaling	TMEM127	NO
0.1245	11	8	3	non-metastatic	Female	PCC	82	kinase signaling	WT	NO
0.1279	5	4	3	non-metastatic	Male	PCC	47	kinase signaling	WT	NO
0.1294	4	2	1	non-metastatic	Female	PCC	37	kinase signaling	WT	NO
0.1294	8	8	5	non-metastatic	Male	PCC	40	kinase signaling	WT	NO
0.1326	4	3	1	non-metastatic	Male	PCC	40	kinase signaling	WT	NO
0.1328	14	10	3	non-metastatic	Male	PCC	41	kinase signaling	WT	Y
0.1337	7	6	4	non-metastatic	Female	PCC	46	kinase signaling	WT	NO
0.1341	6	6	2	non-metastatic	Female	PCC	43	kinase signaling	WT	NO
0.1358	3	3	2	non-metastatic	Male	PCC	31	kinase signaling	WT	NO
0.1359	5	4	3	non-metastatic	Male	PCC	43	kinase signaling	WT	NO
0.1363	21	16	8	non-metastatic	Female	PCC	63	kinase signaling	WT	NO
0.1382	5	4	2	non-metastatic	Male	PGL	44	kinase signaling	WT	NO
0.1386	11	10	8	non-metastatic	Female	PCC	35	kinase signaling	WT	NO
0.1395	11	8	3	non-metastatic	Female	PCC	57	kinase signaling	WT	NO
0.1396	12	8	3	non-metastatic	Female	PCC	57	kinase signaling	WT	NO
0.1406	25	19	7	non-metastatic	Male	PCC	61	kinase signaling	WT	Y
0.1435	14	7	2	non-metastatic	Female	PCC	51	kinase signaling	WT	NO
0.1234	40	29	14	1ary-metastatic	Female	PCC	57	NA	WT	Y
0.1415	9	7	6	1ary-metastatic	Male	PCC	56	NA	WT	NO
0.1542	13	10	4	1ary-metastatic	Male	PGL	28	NA	WT	NO
0.1768	17	16	10	1ary-metastatic	Male	PCC	45	NA	WT	NO
0.1842	23	16	7	metastasis	male	met	52	NA	WT	Y
0.204	27	23	9	metastasis	male	met	52	NA	WT	Y
0.2117	24	16	7	metastasis	male	met	52	NA	WT	Y
0.1106	19	9	4	non-metastatic	Female	PCC	NA	NA	WT	NO
0.1259	4	3	2	non-metastatic	Female	PCC	45	NA	WT	NO
0.1292	6	4	3	non-metastatic	Male	PCC	34	NA	WT	NO
0.1322	9	8	4	non-metastatic	Female	PCC	49	NA	WT	Y
0.1335	11	11	4	non-metastatic	Female	PCC	30	NA	WT	NO
0.1335	9	8	7	non-metastatic	Female	PCC	42	NA	WT	NO
0.134	16	11	4	non-metastatic	Male	PCC	54	NA	WT	NO
0.1349	4	4	2	non-metastatic	Male	PCC	49	NA	WT	NO
0.1355	3	1	1	non-metastatic	Female	PCC	46	NA	WT	NO
0.1358	9	7	5	non-metastatic	Female	PCC	44	NA	WT	NO
0.1374	3	2	1	non-metastatic	Male	PCC	45	NA	WT	NO
0.1378	2	1	0	non-metastatic	Female	PCC	30	NA	WT	NO
0.1416	7	2	1	non-metastatic	Female	PCC	25	NA	WT	NO
0.1561	12	8	4	non-metastatic	Male	PGL	78	NA	WT	NO
0.1714	12	9	4	non-metastatic	NA	PGL	58	NA	WT	NO
0.1907	40	21	11	1ary-metastatic	Male	PCC	66	pseudohypoxic	WT	Y
0.1922	20	14	6	1ary-metastatic	male	PCC	48	pseudohypoxic	WT	Y
0.1754	18	10	3	metastasis	Female	met	62	pseudohypoxic	WT	NO
0.1803	25	16	7	metastasis	male	met	52	pseudohypoxic	WT	Y
0.1826	22	15	7	metastasis	male	met	52	pseudohypoxic	WT	Y
0.1867	24	16	8	metastasis	male	met	52	pseudohypoxic	WT	Y
0.1505	49	38	16	1ary-metastatic	Male	PGL	82	pseudohypoxic	EPAS1	NO
0.1633	28	17	7	1ary-metastatic	Female	PCC	52	pseudohypoxic	EPAS1	NO
0.1044	15	8	3	1ary-metastatic	Male	PCC	40	pseudohypoxic	GOT2	Y
0.151	40	30	17	1ary-metastatic	Male	PGL	68	pseudohypoxic	MDH2	Y
0.2028	32	23	11	1ary-metastatic	Female	PGL	54	pseudohypoxic	MDH2	Y
0.1726	33	24	11	1ary-metastatic	Male	PGL	45	pseudohypoxic	VHL	Y
0.1547	16	9	4	1ary-metastatic	male	PCC	23	pseudohypoxic	SDHA	Y
0.1797	47	33	19	1ary-metastatic	Male	PGL	71	pseudohypoxic	SDHA	Y
0.1806	11	10	7	1ary-metastatic	Male	PCC	59	pseudohypoxic	SDHA	NO
0.1243	7	4	1	1ary-metastatic	Male	PCC	23	pseudohypoxic	SDHB	NO
0.1326	4	3	1	1ary-metastatic	Male	PGL	20	pseudohypoxic	SDHB	NO
0.1332	26	20	8	1ary-metastatic	Female	PGL	63	pseudohypoxic	SDHB	Y
0.1382	29	19	10	1ary-metastatic	Female	PGL	45	pseudohypoxic	SDHB	Y
0.1398	21	12	6	1ary-metastatic	Male	PGL	55	pseudohypoxic	SDHB	Y
0.1435	1	0	0	1ary-metastatic	Male	PGL	17	pseudohypoxic	SDHB	NO
0.1471	13	10	5	1ary-metastatic	Female	PGL	36	pseudohypoxic	SDHB	NO
0.1503	2	2	2	1ary-metastatic	Female	PGL	17	pseudohypoxic	SDHB	NO
0.1565	54	35	20	1ary-metastatic	Male	PGL	38	pseudohypoxic	SDHB	Y
0.1566	5	4	2	1ary-metastatic	NA	NA	NA	pseudohypoxic	SDHB	NO
0.1606	10	8	4	1ary-metastatic	NA	NA	NA	pseudohypoxic	SDHB	NO
0.1612	12	10	7	1ary-metastatic	Female	PGL	32	pseudohypoxic	SDHB	NO
0.1618	14	8	6	1ary-metastatic	NA	NA	NA	pseudohypoxic	SDHB	NO
0.1646	52	31	15	1ary-metastatic	Male	PCC	35	pseudohypoxic	SDHB	Y
0.1648	5	4	1	1ary-metastatic	Female	PCC	10	pseudohypoxic	SDHB	Y
0.1653	33	24	13	1ary-metastatic	NA	NA	NA	pseudohypoxic	SDHB	NO
0.1667	5	4	1	1ary-metastatic	NA	NA	NA	pseudohypoxic	SDHB	NO
0.1781	16	12	4	1ary-metastatic	Male	PGL	32	pseudohypoxic	SDHB	Y
0.1871	18	9	6	1ary-metastatic	Female	PGL	43	pseudohypoxic	SDHB	NO
0.1883	4	4	2	1ary-metastatic	Female	PCC	14	pseudohypoxic	SDHB	Y
0.1928	27	16	9	1ary-metastatic	Male	PCC	30	pseudohypoxic	SDHB	Y
0.2033	19	13	4	1ary-metastatic	Female	PGL	28	pseudohypoxic	SDHB	NO
0.2061	31	20	9	1ary-metastatic	Male	PGL	28	pseudohypoxic	SDHB	Y
0.217	31	21	7	1ary-metastatic	Female	PGL	36	pseudohypoxic	SDHB	Y
0.176	32	20	10	1ary-metastatic	Female	PGL	45	pseudohypoxic	SDHD	Y
0.1773	29	17	6	1ary-metastatic	Male	PGL	34	pseudohypoxic	SDHD	Y
0.1011	4	3	3	1ary-metastatic	Female	PCC	13	pseudohypoxic	VHL	NO
0.1415	28	19	8	1ary-metastatic	Female	PCC	42	pseudohypoxic	WT	Y
0.1803	2	2	1	1ary-metastatic	Female	PCC	12	pseudohypoxic	WT	NO
0.1821	13	10	5	1ary-metastatic	Male	PCC	38	pseudohypoxic	WT	NO
0.0987	10	6	2	1ary - relapse	Male	PCC	40	pseudohypoxic	GOT2	Y
0.1078	12	8	3	1ary - relapse	Male	PCC	40	pseudohypoxic	GOT2	Y
0.1356	43	28	16	1ary - relapse	Male	PGL	72	pseudohypoxic	MDH2	Y
0.1403	24	16	8	1ary - relapse	Male	PGL	55	pseudohypoxic	SDHB	Y
0.1296	6	6	3	aggressive	Female	PGL	35	pseudohypoxic	EPAS1	NO
0.1355	15	13	5	aggressive	Female	PGL	47	pseudohypoxic	SDHB	Y
0.1294	8	6	3	aggressive	Male	PCC	76	pseudohypoxic	WT	Y
0.1065	39	27	13	metastasis	Male	met	69	pseudohypoxic	MDH2	NO
0.199	36	26	12	metastasis	Female	met	54	pseudohypoxic	MDH2	Y
0.1273	24	18	10	metastasis	Male	met	30	pseudohypoxic	SDHB	Y
0.1411	19	13	8	metastasis	Male	PGL	55	pseudohypoxic	SDHB	Y
0.1617	0	0	0	metastasis	Female	met	12	pseudohypoxic	SDHB	NO
0.1627	3	1	1	metastasis	Female	met	26	pseudohypoxic	SDHB	NO
0.1812	33	23	11	metastasis	Male	met	32	pseudohypoxic	SDHB	Y
0.183	61	40	22	metastasis	Female	met	46	pseudohypoxic	SDHB	Y
0.1938	40	28	13	metastasis	Female	met	63	pseudohypoxic	SDHB	Y
0.1989	19	11	5	metastasis	Male	met	28	pseudohypoxic	SDHB	Y
0.228	30	19	10	metastasis	Female	met	39	pseudohypoxic	SDHB	Y
0.1833	44	35	22	metastasis	Male	met	52	pseudohypoxic	VHL	Y
0.1315	9	6	4	non-metastatic	Male	PGL	61	pseudohypoxic	EGLN1	NO
0.129	5	5	4	non-metastatic	Female	PGL	35	pseudohypoxic	EPAS1	NO
0.1321	12	8	5	non-metastatic	Female	PGL	75	pseudohypoxic	EPAS1	NO
0.1345	8	6	4	non-metastatic	Female	PCC	31	pseudohypoxic	EPAS1	NO
0.135	5	3	1	non-metastatic	Male	PCC	27	pseudohypoxic	EPAS1	Y
0.1355	7	4	2	non-metastatic	Male	PGL	56	pseudohypoxic	EPAS1	NO
0.1366	14	13	7	non-metastatic	Female	PCC	73	pseudohypoxic	EPAS1	NO
0.144	8	5	2	non-metastatic	Female	PCC	52	pseudohypoxic	EPAS1	NO
0.1824	7	5	1	non-metastatic	Female	PCC	25	pseudohypoxic	EPAS1	NO
0.1833	14	10	3	non-metastatic	Female	PGL	33	pseudohypoxic	EPAS1	NO
0.1301	12	10	4	non-metastatic	Female	PGL	69	pseudohypoxic	IDH1	NO
0.1278	5	5	3	non-metastatic	Male	PCC	25	pseudohypoxic	SDHB	NO
0.1345	5	3	1	non-metastatic	Male	PGL	41	pseudohypoxic	SDHB	NO
0.1353	3	1	0	non-metastatic	Female	PGL	35	pseudohypoxic	SDHB	NO
0.1359	11	8	4	non-metastatic	Female	PCC	28	pseudohypoxic	SDHB	NO
0.1359	5	4	1	non-metastatic	Male	PGL	53	pseudohypoxic	SDHB	NO
0.1363	11	6	3	non-metastatic	Female	PGL	39	pseudohypoxic	SDHB	NO
0.1377	6	4	3	non-metastatic	Male	PGL	27	pseudohypoxic	SDHB	NO
0.1381	8	8	4	non-metastatic	Male	PGL	30	pseudohypoxic	SDHB	NO
0.1396	22	17	9	non-metastatic	Female	PGL	57	pseudohypoxic	SDHB	Y
0.1354	10	6	2	non-metastatic	Female	PGL	72	pseudohypoxic	SDHD	NO
0.1358	14	8	5	non-metastatic	Female	PCC	51	pseudohypoxic	SDHD	NO
0.1361	13	11	7	non-metastatic	Male	PCC	31	pseudohypoxic	SDHD	NO
0.1282	11	9	3	non-metastatic	Female	PCC	30	pseudohypoxic	VHL	NO
0.1295	6	5	2	non-metastatic	Male	PCC	23	pseudohypoxic	VHL	NO
0.1298	6	2	2	non-metastatic	Female	PCC	19	pseudohypoxic	VHL	NO
0.1319	10	7	2	non-metastatic	Male	PCC	19	pseudohypoxic	VHL	NO
0.1329	7	5	3	non-metastatic	Female	PCC	30	pseudohypoxic	VHL	Y
0.1339	4	2	1	non-metastatic	Male	PCC	31	pseudohypoxic	VHL	NO
0.1345	2	2	1	non-metastatic	Male	PCC	23	pseudohypoxic	VHL	NO
0.1355	6	4	2	non-metastatic	Male	PCC	47	pseudohypoxic	VHL	NO
0.1365	5	4	3	non-metastatic	Male	PCC	31	pseudohypoxic	VHL	NO
0.1405	20	18	10	non-metastatic	Male	PGL	65	pseudohypoxic	VHL	Y
0.1418	11	9	5	non-metastatic	Male	PCC	32	pseudohypoxic	VHL	NO
0.1252	12	9	4	non-metastatic	Male	PCC	64	pseudohypoxic	WT	NO
0.1283	8	8	5	non-metastatic	Male	PGL	41	pseudohypoxic	WT	NO
0.1288	4	4	3	non-metastatic	Female	PCC	57	pseudohypoxic	WT	NO
0.1292	18	14	9	non-metastatic	Female	PGL	46	pseudohypoxic	WT	NO
0.1293	2	2	0	non-metastatic	Female	PCC	25	pseudohypoxic	WT	NO
0.1296	6	5	3	non-metastatic	Female	PCC	35	pseudohypoxic	WT	NO
0.1306	2	2	2	non-metastatic	Female	PGL	50	pseudohypoxic	WT	NO
0.1313	4	3	1	non-metastatic	Male	PCC	43	pseudohypoxic	WT	NO
0.1322	10	6	3	non-metastatic	Female	PCC	54	pseudohypoxic	WT	NO
0.1323	3	1	0	non-metastatic	Female	PCC	63	pseudohypoxic	WT	NO
0.1325	6	5	4	non-metastatic	Male	PCC	26	pseudohypoxic	WT	NO
0.1327	4	1	1	non-metastatic	Female	PCC	65	pseudohypoxic	WT	NO
0.133	2	2	0	non-metastatic	Male	PGL	24	pseudohypoxic	WT	NO
0.1336	6	5	3	non-metastatic	Female	PGL	63	pseudohypoxic	WT	NO
0.1338	11	6	4	non-metastatic	Male	PCC	59	pseudohypoxic	WT	NO
0.1368	8	4	2	non-metastatic	Male	PCC	55	pseudohypoxic	WT	NO
0.1373	8	6	6	non-metastatic	Female	PCC	31	pseudohypoxic	WT	NO
0.1385	4	4	2	non-metastatic	Female	PCC	50	pseudohypoxic	WT	Y
0.143	11	6	2	non-metastatic	Female	PGL	40	pseudohypoxic	WT	NO
0.1806	4	3	3	non-metastatic	Male	PGL	32	pseudohypoxic	SDHB	NO
0.1031	29	25	13	1ary-metastatic	Male	PCC	65	wnt-altered	MAML3	Y
0.1317	31	23	8	1ary-metastatic	Male	PCC	66	wnt-altered	MAML3	Y
0.1336	9	8	3	1ary-metastatic	Male	PCC	62	wnt-altered	MAML3	NO
0.1864	30	17	8	1ary-metastatic	Female	PCC	70	wnt-altered	MAML3	NO
0.1986	13	11	3	1ary-metastatic	Male	PCC	49	wnt-altered	MAML3	NO
0.1461	36	31	13	1ary-metastatic	Male	PCC	67	wnt-altered	WT	Y
0.127	6	5	1	aggressive	Male	PCC	49	wnt-altered	MAML3	NO
0.2174	48	35	19	aggressive	Female	PCC	59	wnt-altered	MAML3	Y
0.1257	13	10	2	aggressive	Female	PCC	64	wnt-altered	WT	NO
0.1395	12	10	6	aggressive	Female	PCC	44	wnt-altered	WT	NO
0.1071	27	19	10	metastasis	Male	met	69	wnt-altered	MAML3	Y
0.1321	8	4	1	metastasis	NA	PCC	62	wnt-altered	MAML3	NO
0.1956	22	13	9	metastasis	Male	met	52	wnt-altered	MAML3	NO
0.2534	142	79	34	metastasis	Male	met	69	wnt-altered	MAML3	Y
0.1314	19	14	7	non-metastatic	Male	PCC	74	wnt-altered	CSDE1	NO
0.1324	8	7	2	non-metastatic	Male	PCC	63	wnt-altered	CSDE1	NO
0.134	9	6	3	non-metastatic	Female	PCC	42	wnt-altered	CSDE1	NO
0.141	20	15	10	non-metastatic	Male	PCC	56	wnt-altered	CSDE1	NO
0.1325	7	6	3	non-metastatic	Female	PCC	59	wnt-altered	MAML3	NO
0.1344	21	14	9	non-metastatic	Female	PCC	62	wnt-altered	MAML3	Y
0.1362	13	10	5	non-metastatic	Male	PCC	36	wnt-altered	MAML3	NO
0.1386	10	7	4	non-metastatic	Male	PCC	47	wnt-altered	MAML3	NO
0.1307	6	4	1	non-metastatic	Female	PCC	51	wnt-altered	MAML3	NO
0.1283	18	14	3	non-metastatic	Female	PCC	68	wnt-altered	WT	NO
0.1355	5	3	3	non-metastatic	Female	PCC	35	wnt-altered	WT	NO
0.1376	7	5	3	non-metastatic	Male	PCC	43	wnt-altered	WT	NO
0.1378	16	14	7	non-metastatic	Female	PCC	44	wnt-altered	WT	Y
0.1385	7	7	3	non-metastatic	Male	PCC	33	wnt-altered	WT	NO
0.1386	13	9	4	non-metastatic	Female	PCC	37	wnt-altered	WT	Y
0.1416	9	8	4	non-metastatic	Male	PCC	40	wnt-altered	WT	NO

## Sheet: Figure 2b
tissue type	mutational burden
1ary-metastatic	16
1ary-metastatic	32
1ary-metastatic	24
1ary-metastatic	4
1ary-metastatic	54
1ary-metastatic	29
1ary-metastatic	16
1ary-metastatic	2
1ary-metastatic	1
1ary-metastatic	16
1ary-metastatic	4
1ary-metastatic	13
1ary-metastatic	19
1ary-metastatic	15
1ary-metastatic	4
1ary-metastatic	40
1ary-metastatic	13
1ary-metastatic	20
1ary-metastatic	9
1ary-metastatic	12
1ary-metastatic	30
1ary-metastatic	28
1ary-metastatic	7
1ary-metastatic	21
1ary-metastatic	10
1ary-metastatic	8
1ary-metastatic	19
1ary-metastatic	33
1ary-metastatic	18
1ary-metastatic	2
1ary-metastatic	5
1ary-metastatic	32
1ary-metastatic	8
1ary-metastatic	5
1ary-metastatic	14
1ary-metastatic	13
1ary-metastatic	27
1ary-metastatic	31
1ary-metastatic	49
1ary-metastatic	13
1ary-metastatic	47
1ary-metastatic	28
1ary-metastatic	36
1ary-metastatic	31
1ary-metastatic	21
1ary-metastatic	19
1ary-metastatic	17
1ary-metastatic	9
1ary-metastatic	29
1ary-metastatic	26
1ary-metastatic	7
1ary-metastatic	4
1ary-metastatic	11
1ary-metastatic	52
1ary-metastatic	33
1ary-metastatic	31
1ary-metastatic	5
1ary-metastatic	29
1ary-metastatic	40
1ary-metastatic	40
1ary-metastatic	3
1ary-metastatic	17
aggressive	18
aggressive	13
aggressive	6
aggressive	12
aggressive	6
aggressive	15
aggressive	8
aggressive	48
metastasis	22
metastasis	24
metastasis	142
metastasis	39
metastasis	27
metastasis	24
metastasis	22
metastasis	25
metastasis	39
metastasis	36
metastasis	61
metastasis	3
metastasis	30
metastasis	33
metastasis	27
metastasis	24
metastasis	23
metastasis	19
metastasis	8
metastasis	44
metastasis	0
metastasis	15
metastasis	18
metastasis	40
metastasis	19
non-metastatic	12
non-metastatic	19
non-metastatic	12
non-metastatic	12
non-metastatic	9
non-metastatic	12
non-metastatic	2
non-metastatic	9
non-metastatic	15
non-metastatic	18
non-metastatic	6
non-metastatic	6
non-metastatic	20
non-metastatic	25
non-metastatic	14
non-metastatic	11
non-metastatic	9
non-metastatic	14
non-metastatic	21
non-metastatic	8
non-metastatic	4
non-metastatic	6
non-metastatic	25
non-metastatic	7
non-metastatic	4
non-metastatic	22
non-metastatic	21
non-metastatic	8
non-metastatic	9
non-metastatic	5
non-metastatic	11
non-metastatic	2
non-metastatic	11
non-metastatic	11
non-metastatic	2
non-metastatic	8
non-metastatic	5
non-metastatic	14
non-metastatic	14
non-metastatic	10
non-metastatic	18
non-metastatic	13
non-metastatic	5
non-metastatic	6
non-metastatic	11
non-metastatic	4
non-metastatic	7
non-metastatic	18
non-metastatic	20
non-metastatic	11
non-metastatic	18
non-metastatic	12
non-metastatic	6
non-metastatic	18
non-metastatic	12
non-metastatic	12
non-metastatic	16
non-metastatic	5
non-metastatic	5
non-metastatic	3
non-metastatic	5
non-metastatic	11
non-metastatic	11
non-metastatic	4
non-metastatic	5
non-metastatic	3
non-metastatic	8
non-metastatic	7
non-metastatic	4
non-metastatic	12
non-metastatic	15
non-metastatic	6
non-metastatic	14
non-metastatic	2
non-metastatic	16
non-metastatic	4
non-metastatic	8
non-metastatic	11
non-metastatic	2
non-metastatic	10
non-metastatic	12
non-metastatic	10
non-metastatic	12
non-metastatic	7
non-metastatic	7
non-metastatic	10
non-metastatic	7
non-metastatic	20
non-metastatic	4
non-metastatic	15
non-metastatic	4
non-metastatic	10
non-metastatic	11
non-metastatic	10
non-metastatic	9
non-metastatic	15
non-metastatic	11
non-metastatic	9
non-metastatic	3
non-metastatic	13
non-metastatic	6
non-metastatic	6
non-metastatic	7
non-metastatic	12
non-metastatic	4
non-metastatic	4
non-metastatic	3
non-metastatic	10
non-metastatic	6
non-metastatic	7
non-metastatic	5
non-metastatic	2
non-metastatic	7
non-metastatic	9
non-metastatic	4
non-metastatic	7
non-metastatic	6
non-metastatic	14
non-metastatic	3
non-metastatic	5
non-metastatic	8
non-metastatic	4
non-metastatic	6
non-metastatic	9
non-metastatic	9
non-metastatic	19
non-metastatic	9
non-metastatic	10
non-metastatic	5
non-metastatic	11
non-metastatic	12
non-metastatic	9
non-metastatic	5
non-metastatic	13
non-metastatic	6
non-metastatic	11
non-metastatic	4
non-metastatic	2
non-metastatic	3
non-metastatic	4
non-metastatic	13
non-metastatic	5
non-metastatic	7
non-metastatic	7
non-metastatic	6
non-metastatic	6
non-metastatic	3
non-metastatic	8
non-metastatic	12
non-metastatic	16
non-metastatic	5
non-metastatic	3
non-metastatic	5
non-metastatic	8
non-metastatic	3
non-metastatic	7
non-metastatic	5
non-metastatic	6
non-metastatic	4
non-metastatic	14
non-metastatic	7

## Sheet: Figure 2c
tissue type	MSI score
non-metastatic	0.1714
non-metastatic	0.1106
non-metastatic	0.1561
non-metastatic	0.1301
non-metastatic	0.1384
non-metastatic	0.1312
non-metastatic	0.1411
non-metastatic	0.1315
non-metastatic	0.1324
non-metastatic	0.1292
non-metastatic	0.1296
non-metastatic	0.1307
non-metastatic	0.141
non-metastatic	0.1329
non-metastatic	0.137
non-metastatic	0.1359
non-metastatic	0.1351
non-metastatic	0.1435
non-metastatic	0.1344
non-metastatic	0.1345
non-metastatic	0.1309
non-metastatic	0.1341
non-metastatic	0.1406
non-metastatic	0.1337
non-metastatic	0.1326
non-metastatic	0.1396
non-metastatic	0.1363
non-metastatic	0.1294
non-metastatic	0.1416
non-metastatic	0.1359
non-metastatic	0.1418
non-metastatic	0.1329
non-metastatic	0.1378
non-metastatic	0.1395
non-metastatic	0.1378
non-metastatic	0.1381
non-metastatic	0.129
non-metastatic	0.1366
non-metastatic	0.136
non-metastatic	0.1382
non-metastatic	0.1384
non-metastatic	0.1362
non-metastatic	0.135
non-metastatic	0.1324
non-metastatic	0.1245
non-metastatic	0.1288
non-metastatic	0.1376
non-metastatic	0.1283
non-metastatic	0.1405
non-metastatic	0.1396
non-metastatic	0.1348
non-metastatic	0.1396
non-metastatic	0.1335
non-metastatic	0.1339
non-metastatic	0.1288
non-metastatic	0.1363
non-metastatic	0.1322
non-metastatic	0.1382
non-metastatic	0.1419
non-metastatic	0.137
non-metastatic	0.1359
non-metastatic	0.1386
non-metastatic	0.1338
non-metastatic	0.1327
non-metastatic	0.1355
non-metastatic	0.1374
non-metastatic	0.144
non-metastatic	0.1311
non-metastatic	0.139
non-metastatic	0.1263
non-metastatic	0.1365
non-metastatic	0.1376
non-metastatic	0.1328
non-metastatic	0.133
non-metastatic	0.1378
non-metastatic	0.1349
non-metastatic	0.1324
non-metastatic	0.1363
non-metastatic	0.1345
non-metastatic	0.1319
non-metastatic	0.1321
non-metastatic	0.1354
non-metastatic	0.1358
non-metastatic	0.1394
non-metastatic	0.1342
non-metastatic	0.1269
non-metastatic	0.1334
non-metastatic	0.1311
non-metastatic	0.1334
non-metastatic	0.1298
non-metastatic	0.1294
non-metastatic	0.1322
non-metastatic	0.1335
non-metastatic	0.1386
non-metastatic	0.1315
non-metastatic	0.1324
non-metastatic	0.1369
non-metastatic	0.1293
non-metastatic	0.1358
non-metastatic	0.1386
non-metastatic	0.1292
non-metastatic	0.1355
non-metastatic	0.1346
non-metastatic	0.1399
non-metastatic	0.1305
non-metastatic	0.1313
non-metastatic	0.1273
non-metastatic	0.1368
non-metastatic	0.1381
non-metastatic	0.1362
non-metastatic	0.1279
non-metastatic	0.1306
non-metastatic	0.1385
non-metastatic	0.1322
non-metastatic	0.1259
non-metastatic	0.1325
non-metastatic	0.1377
non-metastatic	0.1358
non-metastatic	0.1353
non-metastatic	0.1328
non-metastatic	0.1373
non-metastatic	0.1313
non-metastatic	0.1325
non-metastatic	0.1335
non-metastatic	0.1358
non-metastatic	0.1314
non-metastatic	0.134
non-metastatic	0.1354
non-metastatic	0.1278
non-metastatic	0.1282
non-metastatic	0.141
non-metastatic	0.1268
non-metastatic	0.1285
non-metastatic	0.1335
non-metastatic	0.1336
non-metastatic	0.143
non-metastatic	0.1385
non-metastatic	0.1293
non-metastatic	0.1355
non-metastatic	0.1339
non-metastatic	0.1361
non-metastatic	0.1365
non-metastatic	0.1329
non-metastatic	0.1355
non-metastatic	0.1295
non-metastatic	0.1298
non-metastatic	0.1346
non-metastatic	0.1283
non-metastatic	0.1252
non-metastatic	0.134
non-metastatic	0.1359
non-metastatic	0.1327
non-metastatic	0.1259
non-metastatic	0.1368
non-metastatic	0.1323
non-metastatic	0.1416
non-metastatic	0.1345
non-metastatic	0.1342
non-metastatic	0.1806
non-metastatic	0.1833
non-metastatic	0.1824
metastasis	0.1956
metastasis	0.1273
metastasis	0.2534
metastasis	0.1894
metastasis	0.1071
metastasis	0.1867
metastasis	0.1826
metastasis	0.1803
metastasis	0.1065
metastasis	0.199
metastasis	0.183
metastasis	0.1627
metastasis	0.228
metastasis	0.1812
metastasis	0.204
metastasis	0.2117
metastasis	0.1842
metastasis	0.1411
metastasis	0.1321
metastasis	0.1833
metastasis	0.1617
metastasis	0.1681
metastasis	0.1754
metastasis	0.1938
metastasis	0.1989
aggressive	0.1534
aggressive	0.1257
aggressive	0.1296
aggressive	0.1395
aggressive	0.127
aggressive	0.1355
aggressive	0.1294
aggressive	0.2174
1ary - metastatic	0.1781
1ary - metastatic	0.2028
1ary - metastatic	0.179
1ary - metastatic	0.1794
1ary - metastatic	0.1565
1ary - metastatic	0.1773
1ary - metastatic	0.1547
1ary - metastatic	0.1503
1ary - metastatic	0.1435
1ary - metastatic	0.2015
1ary - metastatic	0.1011
1ary - metastatic	0.1471
1ary - metastatic	0.2033
1ary - metastatic	0.1044
1ary - metastatic	0.1883
1ary - metastatic	0.1907
1ary - metastatic	0.1821
1ary - metastatic	0.1922
1ary - metastatic	0.1415
1ary - metastatic	0.1612
1ary - metastatic	0.1864
1ary - metastatic	0.1633
1ary - metastatic	0.1566
1ary - metastatic	0.1799
1ary - metastatic	0.1606
1ary - metastatic	0.185
1ary - metastatic	0.1718
1ary - metastatic	0.1653
1ary - metastatic	0.1871
1ary - metastatic	0.1803
1ary - metastatic	0.1566
1ary - metastatic	0.176
1ary - metastatic	0.1091
1ary - metastatic	0.1667
1ary - metastatic	0.1618
1ary - metastatic	0.1986
1ary - metastatic	0.1928
1ary - metastatic	0.2061
1ary - metastatic	0.1505
1ary - metastatic	0.1542
1ary - metastatic	0.1797
1ary - metastatic	0.1415
1ary - metastatic	0.1461
1ary - metastatic	0.1317
1ary - metastatic	0.1398
1ary - metastatic	0.1357
1ary - metastatic	0.1332
1ary - metastatic	0.1336
1ary - metastatic	0.1382
1ary - metastatic	0.1332
1ary - metastatic	0.1243
1ary - metastatic	0.1326
1ary - metastatic	0.1806
1ary - metastatic	0.1646
1ary - metastatic	0.1726
1ary - metastatic	0.217
1ary - metastatic	0.1648
1ary - metastatic	0.1031
1ary - metastatic	0.151
1ary - metastatic	0.1234
1ary - metastatic	0.1886
1ary - metastatic	0.1768

## Sheet: Figure 2d
tissue type	tumor burden	MSI score
1ary - metastatic	16	0.1781
1ary - metastatic	32	0.2028
1ary - metastatic	24	0.179
1ary - metastatic	4	0.1794
1ary - metastatic	54	0.1565
1ary - metastatic	29	0.1773
1ary - metastatic	16	0.1547
1ary - metastatic	2	0.1503
1ary - metastatic	1	0.1435
1ary - metastatic	16	0.2015
1ary - metastatic	4	0.1011
1ary - metastatic	13	0.1471
1ary - metastatic	19	0.2033
1ary - metastatic	15	0.1044
1ary - metastatic	4	0.1883
1ary - metastatic	40	0.1907
1ary - metastatic	13	0.1821
1ary - metastatic	20	0.1922
1ary - metastatic	9	0.1415
1ary - metastatic	12	0.1612
1ary - metastatic	30	0.1864
1ary - metastatic	28	0.1633
1ary - metastatic	7	0.1566
1ary - metastatic	21	0.1799
1ary - metastatic	10	0.1606
1ary - metastatic	8	0.185
1ary - metastatic	19	0.1718
1ary - metastatic	33	0.1653
1ary - metastatic	18	0.1871
1ary - metastatic	2	0.1803
1ary - metastatic	5	0.1566
1ary - metastatic	32	0.176
1ary - metastatic	8	0.1091
1ary - metastatic	5	0.1667
1ary - metastatic	14	0.1618
1ary - metastatic	13	0.1986
1ary - metastatic	27	0.1928
1ary - metastatic	31	0.2061
1ary - metastatic	49	0.1505
1ary - metastatic	13	0.1542
1ary - metastatic	47	0.1797
1ary - metastatic	28	0.1415
1ary - metastatic	36	0.1461
1ary - metastatic	31	0.1317
1ary - metastatic	21	0.1398
1ary - metastatic	19	0.1357
1ary - metastatic	17	0.1332
1ary - metastatic	9	0.1336
1ary - metastatic	29	0.1382
1ary - metastatic	26	0.1332
1ary - metastatic	7	0.1243
1ary - metastatic	4	0.1326
1ary - metastatic	11	0.1806
1ary - metastatic	52	0.1646
1ary - metastatic	33	0.1726
1ary - metastatic	31	0.217
1ary - metastatic	5	0.1648
1ary - metastatic	29	0.1031
1ary - metastatic	40	0.151
1ary - metastatic	40	0.1234
1ary - metastatic	3	0.1886
1ary - metastatic	17	0.1768
aggressive	18	0.1534
aggressive	13	0.1257
aggressive	6	0.1296
aggressive	12	0.1395
aggressive	6	0.127
aggressive	15	0.1355
aggressive	8	0.1294
aggressive	48	0.2174
metastasis	22	0.1956
metastasis	24	0.1273
metastasis	142	0.2534
metastasis	39	0.1894
metastasis	27	0.1071
metastasis	24	0.1867
metastasis	22	0.1826
metastasis	25	0.1803
metastasis	39	0.1065
metastasis	36	0.199
metastasis	61	0.183
metastasis	3	0.1627
metastasis	30	0.228
metastasis	33	0.1812
metastasis	27	0.204
metastasis	24	0.2117
metastasis	23	0.1842
metastasis	19	0.1411
metastasis	8	0.1321
metastasis	44	0.1833
metastasis	0	0.1617
metastasis	15	0.1681
metastasis	18	0.1754
metastasis	40	0.1938
metastasis	19	0.1989
non-metastatic	12	0.1714
non-metastatic	19	0.1106
non-metastatic	12	0.1561
non-metastatic	12	0.1301
non-metastatic	9	0.1384
non-metastatic	12	0.1312
non-metastatic	2	0.1411
non-metastatic	9	0.1315
non-metastatic	15	0.1324
non-metastatic	18	0.1292
non-metastatic	6	0.1296
non-metastatic	6	0.1307
non-metastatic	20	0.141
non-metastatic	25	0.1329
non-metastatic	14	0.137
non-metastatic	11	0.1359
non-metastatic	9	0.1351
non-metastatic	14	0.1435
non-metastatic	21	0.1344
non-metastatic	8	0.1345
non-metastatic	4	0.1309
non-metastatic	6	0.1341
non-metastatic	25	0.1406
non-metastatic	7	0.1337
non-metastatic	4	0.1326
non-metastatic	22	0.1396
non-metastatic	21	0.1363
non-metastatic	8	0.1294
non-metastatic	9	0.1416
non-metastatic	5	0.1359
non-metastatic	11	0.1418
non-metastatic	2	0.1329
non-metastatic	11	0.1378
non-metastatic	11	0.1395
non-metastatic	2	0.1378
non-metastatic	8	0.1381
non-metastatic	5	0.129
non-metastatic	14	0.1366
non-metastatic	14	0.136
non-metastatic	10	0.1382
non-metastatic	18	0.1384
non-metastatic	13	0.1362
non-metastatic	5	0.135
non-metastatic	6	0.1324
non-metastatic	11	0.1245
non-metastatic	4	0.1288
non-metastatic	7	0.1376
non-metastatic	18	0.1283
non-metastatic	20	0.1405
non-metastatic	11	0.1396
non-metastatic	18	0.1348
non-metastatic	12	0.1396
non-metastatic	6	0.1335
non-metastatic	18	0.1339
non-metastatic	12	0.1288
non-metastatic	12	0.1363
non-metastatic	16	0.1322
non-metastatic	5	0.1382
non-metastatic	5	0.1419
non-metastatic	3	0.137
non-metastatic	5	0.1359
non-metastatic	11	0.1386
non-metastatic	11	0.1338
non-metastatic	4	0.1327
non-metastatic	5	0.1355
non-metastatic	3	0.1374
non-metastatic	8	0.144
non-metastatic	7	0.1311
non-metastatic	4	0.139
non-metastatic	12	0.1263
non-metastatic	15	0.1365
non-metastatic	6	0.1376
non-metastatic	14	0.1328
non-metastatic	2	0.133
non-metastatic	16	0.1378
non-metastatic	4	0.1349
non-metastatic	8	0.1324
non-metastatic	11	0.1363
non-metastatic	2	0.1345
non-metastatic	10	0.1319
non-metastatic	12	0.1321
non-metastatic	10	0.1354
non-metastatic	12	0.1358
non-metastatic	7	0.1394
non-metastatic	7	0.1342
non-metastatic	10	0.1269
non-metastatic	7	0.1334
non-metastatic	20	0.1311
non-metastatic	4	0.1334
non-metastatic	15	0.1298
non-metastatic	4	0.1294
non-metastatic	10	0.1322
non-metastatic	11	0.1335
non-metastatic	10	0.1386
non-metastatic	9	0.1315
non-metastatic	15	0.1324
non-metastatic	11	0.1369
non-metastatic	9	0.1293
non-metastatic	3	0.1358
non-metastatic	13	0.1386
non-metastatic	6	0.1292
non-metastatic	6	0.1355
non-metastatic	7	0.1346
non-metastatic	12	0.1399
non-metastatic	4	0.1305
non-metastatic	4	0.1313
non-metastatic	3	0.1273
non-metastatic	10	0.1368
non-metastatic	6	0.1381
non-metastatic	7	0.1362
non-metastatic	5	0.1279
non-metastatic	2	0.1306
non-metastatic	7	0.1385
non-metastatic	9	0.1322
non-metastatic	4	0.1259
non-metastatic	7	0.1325
non-metastatic	6	0.1377
non-metastatic	14	0.1358
non-metastatic	3	0.1353
non-metastatic	5	0.1328
non-metastatic	8	0.1373
non-metastatic	4	0.1313
non-metastatic	6	0.1325
non-metastatic	9	0.1335
non-metastatic	9	0.1358
non-metastatic	19	0.1314
non-metastatic	9	0.134
non-metastatic	10	0.1354
non-metastatic	5	0.1278
non-metastatic	11	0.1282
non-metastatic	12	0.141
non-metastatic	9	0.1268
non-metastatic	5	0.1285
non-metastatic	13	0.1335
non-metastatic	6	0.1336
non-metastatic	11	0.143
non-metastatic	4	0.1385
non-metastatic	2	0.1293
non-metastatic	3	0.1355
non-metastatic	4	0.1339
non-metastatic	13	0.1361
non-metastatic	5	0.1365
non-metastatic	7	0.1329
non-metastatic	7	0.1355
non-metastatic	6	0.1295
non-metastatic	6	0.1298
non-metastatic	3	0.1346
non-metastatic	8	0.1283
non-metastatic	12	0.1252
non-metastatic	16	0.134
non-metastatic	5	0.1359
non-metastatic	3	0.1327
non-metastatic	5	0.1259
non-metastatic	8	0.1368
non-metastatic	3	0.1323
non-metastatic	7	0.1416
non-metastatic	5	0.1345
non-metastatic	6	0.1342
non-metastatic	4	0.1806
non-metastatic	14	0.1833
non-metastatic	7	0.1824

## Sheet: Figure 2e
time (days)	event	ATRX/TERT alt	cluster (C1A:1;others:0)	TMB	MSI score	age at diagnosis	sex (male:0; female:1)
4745	1	0	0	4	0.1011	13	1
1460	1	1	0	29	0.1031	65	0
1340	1	1	0	15	0.1044	40	0
540	0	0	0	19	0.1106	-9	1
1610	1	1	0	40	0.1234	57	1
69	1	0	1	7	0.1243	23	0
1090	0	0	0	11	0.1245	82	1
679	0	0	0	12	0.1252	64	0
43	0	1	0	5	0.1259	53	0
1509	0	0	0	4	0.1259	45	1
32	0	0	0	12	0.1263	64	1
3013	0	0	0	9	0.1268	46	1
1133	0	0	0	10	0.1269	40	0
505	0	0	0	3	0.1273	80	0
737	0	0	1	5	0.1278	25	0
2983	0	0	0	5	0.1279	47	0
48	0	0	0	11	0.1282	30	1
182	0	0	0	18	0.1283	68	1
2409	0	0	0	8	0.1283	41	0
1031	0	0	0	5	0.1285	36	0
274	0	0	0	12	0.1288	64	1
3247	0	0	0	4	0.1288	57	1
3682	0	0	0	5	0.129	35	1
296	0	0	0	18	0.1292	46	1
626	0	0	0	6	0.1292	34	0
604	0	0	0	9	0.1293	24	0
944	0	0	0	2	0.1293	25	1
741	0	0	0	8	0.1294	40	0
606	0	0	0	4	0.1294	37	1
576	0	0	0	6	0.1295	23	0
1857	0	0	0	6	0.1296	35	1
288	0	0	0	15	0.1298	45	0
770	0	0	0	6	0.1298	19	1
779	0	0	0	12	0.1301	69	1
770	0	0	0	4	0.1305	52	0
125	0	0	0	2	0.1306	50	1
3534	0	0	0	6	0.1307	51	1
2087	0	0	0	4	0.1309	61	1
36	0	1	0	20	0.1311	63	1
39	0	0	0	7	0.1311	75	1
919	0	0	0	12	0.1312	76	0
750	0	0	0	4	0.1313	54	1
191	0	0	0	4	0.1313	43	0
1143	0	0	0	19	0.1314	74	0
765	0	0	0	9	0.1315	61	0
132	0	0	0	9	0.1315	45	1
0	1	1	0	31	0.1317	66	0
820	0	0	0	10	0.1319	19	0
385	0	0	0	12	0.1321	75	1
395	0	0	0	16	0.1322	73	1
2119	0	1	0	10	0.1322	54	1
3362	0	1	0	9	0.1322	49	1
928	0	0	0	3	0.1323	63	1
431	0	0	0	15	0.1324	55	0
887	0	0	0	15	0.1324	63	1
136	0	0	0	8	0.1324	63	0
601	0	0	0	6	0.1324	46	1
596	0	0	0	7	0.1325	59	1
3087	0	0	0	6	0.1325	26	0
6866	1	0	1	4	0.1326	20	0
1737	0	0	0	4	0.1326	40	0
735	0	0	0	4	0.1327	65	1
957	0	0	0	3	0.1327	21	1
2379	0	1	0	14	0.1328	41	0
1035	0	0	0	5	0.1328	37	0
1558	0	0	0	25	0.1329	30	1
959	0	1	0	7	0.1329	30	1
432	0	1	0	2	0.1329	25	1
910	0	0	0	2	0.133	24	0
1476	1	1	1	26	0.1332	63	1
3180	0	0	0	7	0.1334	46	0
1406	0	0	0	4	0.1334	28	1
2161	0	0	0	13	0.1335	57	0
703	0	0	0	11	0.1335	30	1
1254	0	0	0	9	0.1335	42	1
1034	0	0	0	6	0.1335	38	0
405	1	0	0	9	0.1336	62	0
317	0	0	0	6	0.1336	63	1
604	0	0	0	7	0.1337	46	1
522	0	0	0	11	0.1338	59	0
1540	0	0	0	18	0.1339	71	1
928	0	0	0	4	0.1339	31	0
71	0	0	0	16	0.134	54	0
1394	0	0	0	9	0.134	42	1
398	0	0	0	6	0.1341	43	1
22	0	0	0	7	0.1342	43	0
992	0	0	0	6	0.1342	27	0
546	0	1	0	21	0.1344	62	1
2214	0	0	0	8	0.1345	31	1
434	0	0	1	5	0.1345	41	0
1167	0	0	0	2	0.1345	23	0
38	0	0	0	7	0.1346	51	1
242	0	0	0	3	0.1346	31	0
324	0	1	0	18	0.1348	44	1
1274	0	0	0	4	0.1349	49	0
55	0	1	0	5	0.135	27	0
356	0	0	0	9	0.1351	58	0
2040	0	0	1	3	0.1353	35	1
1473	0	0	0	10	0.1354	46	1
134	0	0	0	10	0.1354	72	1
398	0	0	0	7	0.1355	56	0
89	0	0	0	6	0.1355	47	0
2492	0	0	0	5	0.1355	35	1
183	0	0	0	3	0.1355	46	1
2278	1	0	0	19	0.1357	42	1
457	0	0	0	14	0.1358	51	1
2	0	0	0	12	0.1358	66	1
1294	0	0	0	9	0.1358	44	1
246	0	0	0	3	0.1358	31	0
579	0	0	1	11	0.1359	28	1
280	0	0	1	5	0.1359	53	0
957	0	1	0	5	0.1359	21	1
1065	0	0	0	5	0.1359	43	0
491	0	1	0	14	0.136	53	1
1791	0	0	0	13	0.1361	31	0
816	0	0	0	13	0.1362	36	0
49	0	0	0	7	0.1362	55	1
70	0	0	0	21	0.1363	63	1
3	0	0	0	12	0.1363	39	0
7	0	0	1	11	0.1363	39	1
37	0	0	0	15	0.1365	69	1
928	0	0	0	5	0.1365	31	0
41	0	0	0	14	0.1366	73	1
144	0	0	0	10	0.1368	54	0
179	0	0	0	8	0.1368	55	0
2149	0	0	0	11	0.1369	48	0
357	0	0	0	14	0.137	59	1
538	0	0	0	3	0.137	28	1
192	0	0	0	8	0.1373	31	1
1218	0	0	0	3	0.1374	45	0
432	0	0	0	7	0.1376	43	0
397	0	0	0	6	0.1376	19	1
474	0	0	1	6	0.1377	27	0
35	0	1	0	16	0.1378	44	1
380	0	0	0	11	0.1378	76	1
678	0	0	0	2	0.1378	30	1
546	0	0	1	8	0.1381	30	0
128	0	0	0	6	0.1381	83	1
648	1	1	1	29	0.1382	45	1
54	0	0	0	10	0.1382	47	1
611	0	0	0	5	0.1382	44	0
366	0	0	0	18	0.1384	67	0
216	0	0	0	9	0.1384	43	1
302	0	0	0	7	0.1385	33	0
3293	0	1	0	4	0.1385	50	1
32	0	1	0	13	0.1386	37	1
111	0	0	0	11	0.1386	35	1
854	0	0	0	10	0.1386	47	0
1271	0	0	0	4	0.139	40	0
211	0	0	0	7	0.1394	56	1
134	0	0	0	11	0.1395	57	1
1013	0	1	1	22	0.1396	57	1
550	0	0	0	12	0.1396	57	1
961	0	0	0	11	0.1396	59	0
0	1	1	1	21	0.1398	55	0
26	0	0	0	12	0.1399	70	1
540	0	1	0	20	0.1405	65	0
274	0	1	0	25	0.1406	61	0
724	0	0	0	20	0.141	56	0
399	0	1	0	12	0.141	42	1
1238	0	0	0	2	0.1411	32	1
77	1	1	0	28	0.1415	42	1
24	0	0	0	9	0.1416	40	0
210	0	0	0	7	0.1416	25	1
43	0	0	0	11	0.1418	32	0
69	0	0	0	5	0.1419	35	1
267	0	0	0	11	0.143	40	1
766	0	0	0	14	0.1435	51	1
105	1	0	1	1	0.1435	17	0
377	0	0	0	8	0.144	52	1
606	1	1	0	36	0.1461	67	0
9490	1	0	1	13	0.1471	36	1
1825	1	0	1	2	0.1503	17	1
0	1	0	0	49	0.1505	82	0
5110	1	1	0	40	0.151	55	0
1095	1	0	0	13	0.1542	28	0
3840	1	1	0	16	0.1547	23	0
5110	0	0	0	12	0.1561	64	0
2920	1	1	0	7	0.1566	15	1
0	1	0	1	12	0.1612	32	1
1095	1	0	0	28	0.1633	52	1
0	1	1	1	52	0.1646	35	0
730	1	1	1	5	0.1648	10	1
0	0	0	0	12	0.1714	58	-9
0	1	0	0	19	0.1718	62	1
1277	1	1	0	33	0.1726	40	0
90	1	1	0	32	0.176	45	1
0	1	0	0	17	0.1768	45	0
0	1	1	0	29	0.1773	34	0
0	1	1	1	16	0.1781	32	0
0	1	0	0	24	0.179	64	0
0	1	1	0	4	0.1794	42	0
90	1	1	0	47	0.1797	71	0
0	1	0	0	2	0.1803	12	1
0	1	0	0	11	0.1806	59	0
0	0	0	1	4	0.1806	32	0
0	0	0	0	7	0.1824	20	1
0	0	0	0	14	0.1833	20	1
0	1	0	0	8	0.185	20	0
0	1	0	0	30	0.1864	70	1
5475	1	0	1	18	0.1871	28	1
1245	1	1	1	4	0.1883	14	1
0	1	0	0	3	0.1886	32	1
0	1	1	0	40	0.1907	66	0
1670	1	1	0	20	0.1922	48	0
90	1	1	1	27	0.1928	29	0
1095	1	0	0	13	0.1986	49	0
0	1	1	0	16	0.2015	44	0
0	1	1	0	32	0.2028	54	1
5475	1	0	1	19	0.2033	28	1
0	1	1	1	31	0.2061	28	0
1317	1	1	1	31	0.217	36	1

## Sheet: Figure 2f
time (days)	event	TMB high
0	1	1
0	1	1
90	1	1
1610	1	1
5110	1	1
0	1	1
606	1	1
1277	1	1
90	1	1
0	1	1
0	1	1
0	1	1
1317	1	1
0	1	1
1460	1	1
648	1	1
0	1	1
77	1	1
1095	1	1
90	1	1
1476	1	1
1558	0	1
274	0	1
0	1	1
1013	0	1
546	0	1
70	0	1
0	1	1
36	0	1
540	0	1
724	0	1
1670	1	1
540	0	1
1143	0	1
2278	1	1
0	1	1
5475	1	1
182	0	0
296	0	0
1540	0	0
324	0	0
366	0	0
5475	1	0
0	1	0
395	0	0
71	0	0
35	0	0
3840	1	0
0	1	0
0	1	0
1340	1	0
288	0	0
431	0	0
887	0	0
37	0	0
2379	0	0
457	0	0
491	0	0
41	0	0
357	0	0
766	0	0
0	0	0
2161	0	0
1791	0	0
816	0	0
32	0	0
9490	1	0
1095	1	0
1095	1	0
679	0	0
32	0	0
274	0	0
779	0	0
919	0	0
385	0	0
2	0	0
3	0	0
550	0	0
26	0	0
399	0	0
5110	0	0
0	1	0
0	0	0
1090	0	0
48	0	0
703	0	0
522	0	0
579	0	0
7	0	0
2149	0	0
380	0	0
111	0	0
134	0	0
961	0	0
43	0	0
267	0	0
0	1	0
1133	0	0
820	0	0
2119	0	0
1473	0	0
134	0	0
144	0	0
54	0	0
854	0	0
3013	0	0
604	0	0
765	0	0
132	0	0
3362	0	0
1254	0	0
405	1	0
1394	0	0
356	0	0
1294	0	0
216	0	0
24	0	0
2409	0	0
741	0	0
136	0	0
2214	0	0
179	0	0
192	0	0
546	0	0
377	0	0
0	1	0
69	1	0
39	0	0
596	0	0
959	0	0
3180	0	0
604	0	0
22	0	0
38	0	0
398	0	0
49	0	0
432	0	0
302	0	0
211	0	0
210	0	0
2920	1	0
0	0	0
626	0	0
576	0	0
1857	0	0
770	0	0
3534	0	0
601	0	0
3087	0	0
1034	0	0
317	0	0
398	0	0
992	0	0
89	0	0
397	0	0
474	0	0
128	0	0
43	0	0
737	0	0
2983	0	0
1031	0	0
3682	0	0
1035	0	0
434	0	0
55	0	0
2492	0	0
280	0	0
957	0	0
1065	0	0
928	0	0
611	0	0
69	0	0
730	1	0
4745	1	0
1509	0	0
3247	0	0
606	0	0
770	0	0
2087	0	0
750	0	0
191	0	0
6866	1	0
1737	0	0
735	0	0
1406	0	0
928	0	0
1274	0	0
3293	0	0
1271	0	0
0	1	0
0	0	0
1245	1	0
505	0	0
928	0	0
957	0	0
242	0	0
2040	0	0
183	0	0
246	0	0
538	0	0
1218	0	0
0	1	0
944	0	0
125	0	0
432	0	0
910	0	0
1167	0	0
678	0	0
1238	0	0
1825	1	0
0	1	0
105	1	0

## Sheet: Figure 2g
time (days)	event	high MSI
4745	1	0
1460	1	0
1340	1	0
540	0	0
1610	1	0
69	1	0
1090	0	0
679	0	0
43	0	0
1509	0	0
32	0	0
3013	0	0
1133	0	0
505	0	0
737	0	0
2983	0	0
48	0	0
182	0	0
2409	0	0
1031	0	0
274	0	0
3247	0	0
3682	0	0
296	0	0
626	0	0
604	0	0
944	0	0
741	0	0
606	0	0
576	0	0
1857	0	0
288	0	0
770	0	0
779	0	0
770	0	0
125	0	0
3534	0	0
2087	0	0
36	0	0
39	0	0
919	0	0
750	0	0
191	0	0
1143	0	0
765	0	0
132	0	0
0	1	0
820	0	0
385	0	0
395	0	0
2119	0	0
3362	0	0
928	0	0
431	0	0
887	0	0
136	0	0
601	0	0
596	0	0
3087	0	0
6866	1	0
1737	0	0
735	0	0
957	0	0
2379	0	0
1035	0	0
1558	0	0
959	0	0
432	0	0
910	0	0
1476	1	0
3180	0	0
1406	0	0
2161	0	0
703	0	0
1254	0	0
1034	0	0
405	1	0
317	0	0
604	0	0
522	0	0
1540	0	0
928	0	0
71	0	0
1394	0	0
398	0	0
22	0	0
992	0	0
546	0	0
2214	0	0
434	0	0
1167	0	0
38	0	0
242	0	0
324	0	0
1274	0	0
55	0	0
356	0	0
2040	0	0
1473	0	0
134	0	0
398	0	0
89	0	0
2492	0	0
183	0	0
2278	1	0
457	0	0
2	0	0
1294	0	0
246	0	0
579	0	0
280	0	0
957	0	0
1065	0	0
491	0	0
1791	0	0
816	0	0
49	0	0
70	0	0
3	0	0
7	0	0
37	0	0
928	0	0
41	0	0
144	0	0
179	0	0
2149	0	0
357	0	0
538	0	0
192	0	0
1218	0	0
432	0	0
397	0	0
474	0	0
35	0	0
380	0	0
678	0	0
546	0	0
128	0	0
648	1	0
54	0	0
611	0	0
366	0	0
216	0	0
302	0	0
3293	0	0
32	0	0
111	0	0
854	0	0
1271	0	0
211	0	0
134	0	0
1013	0	0
550	0	0
961	0	0
0	1	0
26	0	0
540	0	0
274	0	0
724	0	0
399	0	0
1238	0	0
77	1	0
24	0	0
210	0	0
43	0	0
69	0	0
267	0	0
766	0	0
105	1	0
377	0	0
606	1	0
9490	1	0
1825	1	1
0	1	1
5110	1	1
1095	1	1
3840	1	1
5110	0	1
2920	1	1
0	1	1
1095	1	1
0	1	1
730	1	1
0	0	1
0	1	1
1277	1	1
90	1	1
0	1	1
0	1	1
0	1	1
0	1	1
0	1	1
90	1	1
0	1	1
0	1	1
0	0	1
0	0	1
0	0	1
0	1	1
0	1	1
5475	1	1
1245	1	1
0	1	1
0	1	1
1670	1	1
90	1	1
1095	1	1
0	1	1
0	1	1
5475	1	1
0	1	1
1317	1	1

## Sheet: Figure 2h
volume (cm3)	TMB	tumor type
>120	54	1ary-metastatic
>120	52	1ary-metastatic
>120	40	1ary-metastatic
<120	40	1ary-metastatic
>120	32	1ary-metastatic
>120	32	1ary-metastatic
>120	30	1ary-metastatic
>120	29	1ary-metastatic
<120	29	1ary-metastatic
>120	27	1ary-metastatic
>120	24	1ary-metastatic
>120	21	1ary-metastatic
<120	20	1ary-metastatic
<120	19	1ary-metastatic
>120	16	1ary-metastatic
<120	15	1ary-metastatic
>120	13	1ary-metastatic
<120	13	1ary-metastatic
>120	11	1ary-metastatic
>120	9	1ary-metastatic
<120	8	1ary-metastatic
<120	5	1ary-metastatic
<120	4	1ary-metastatic
<120	4	1ary-metastatic
<120	1	1ary-metastatic
<120	8	aggressive
>120	19	non-metastatic
<120	12	non-metastatic

## Sheet: Figure 2i
ki67 positive cells (%)	tumor type	TMB
30	1ary	54
20	1ary	40
20	1ary	33
12	1ary	32
10	1ary	27
10	1ary	49
8	1ary	47
5	1ary	13
5	1ary	24
5	1ary	1
5	1ary	8
4	1ary	29
3	1ary	4
2	1ary	32
2	1ary	21
2	1ary	14

## Sheet: Figure 2j
tissue type	TMB	MKI67 expression
1ary-metastatic	52	1023.06
1ary-metastatic	49	422.184
1ary-metastatic	47	560.048
1ary-metastatic	40	426.838
1ary-metastatic	40	337.815
1ary-metastatic	36	247.435
1ary-metastatic	32	200.414
1ary-metastatic	31	213.645
1ary-metastatic	31	190.91
1ary-metastatic	30	161.622
1ary-metastatic	29	260.625
1ary-metastatic	29	162.601
1ary-metastatic	28	719.441
1ary-metastatic	28	151.817
1ary-metastatic	24	102.919
1ary-metastatic	21	36.2382
1ary-metastatic	20	122.486
1ary-metastatic	19	288.46
1ary-metastatic	17	432.701
1ary-metastatic	16	381.478
1ary-metastatic	16	40.1043
1ary-metastatic	16	20.4229
1ary-metastatic	14	289.899
1ary-metastatic	13	101.712
1ary-metastatic	13	79.5847
1ary-metastatic	12	171.948
1ary-metastatic	10	86.0447
1ary-metastatic	9	60.1505
1ary-metastatic	8	272.169
1ary-metastatic	7	299.282
1ary-metastatic	7	164.661
1ary-metastatic	5	586.262
1ary-metastatic	5	205.613
1ary-metastatic	4	242.491
1ary-metastatic	4	141.812
1ary-metastatic	4	87.3714
1ary-metastatic	3	75.8119
1ary-metastatic	2	195.848
1ary-metastatic	2	110.03
aggressive	48	834.058
aggressive	18	26.2248
aggressive	15	70.9131
aggressive	13	15.2906
aggressive	12	198.475
aggressive	8	72.7128
aggressive	6	93.7213
aggressive	6	17.705
metastasis	61	723.85
metastasis	39	62.5636
metastasis	33	240.104
metastasis	30	130.717
metastasis	25	758.351
metastasis	22	430.664
metastasis	22	39.746
metastasis	19	552.982
metastasis	18	209.974
metastasis	15	159.516
metastasis	8	95.5247
non-metastatic	25	602.906
non-metastatic	25	229.397
non-metastatic	22	119.007
non-metastatic	21	85.3591
non-metastatic	21	23.7817
non-metastatic	20	175.185
non-metastatic	20	89.304
non-metastatic	19	88.4713
non-metastatic	18	128.157
non-metastatic	18	62.388
non-metastatic	18	49.8048
non-metastatic	18	26.3831
non-metastatic	16	184.711
non-metastatic	16	60.1695
non-metastatic	15	203.484
non-metastatic	15	106.747
non-metastatic	15	100.427
non-metastatic	15	55.7589
non-metastatic	14	132.826
non-metastatic	14	117.492
non-metastatic	14	99.4494
non-metastatic	14	77.3986
non-metastatic	14	65.4207
non-metastatic	14	64.8511
non-metastatic	14	17.8679
non-metastatic	13	340.388
non-metastatic	13	171.212
non-metastatic	13	106.305
non-metastatic	13	77.3552
non-metastatic	12	170.391
non-metastatic	12	135.888
non-metastatic	12	132.528
non-metastatic	12	114.472
non-metastatic	12	93.1705
non-metastatic	12	85.0292
non-metastatic	12	32.6366
non-metastatic	12	32.1018
non-metastatic	12	21.461
non-metastatic	11	237.417
non-metastatic	11	224.448
non-metastatic	11	201.138
non-metastatic	11	185.997
non-metastatic	11	90.9857
non-metastatic	11	87.9758
non-metastatic	11	68.0382
non-metastatic	11	52.8252
non-metastatic	11	46.3955
non-metastatic	11	40.5197
non-metastatic	11	33.9308
non-metastatic	11	22.4433
non-metastatic	10	211.069
non-metastatic	10	150.574
non-metastatic	10	118.088
non-metastatic	10	109.854
non-metastatic	10	77.4468
non-metastatic	10	61.3804
non-metastatic	10	49.5318
non-metastatic	10	4.19972
non-metastatic	9	241.657
non-metastatic	9	186.717
non-metastatic	9	165.955
non-metastatic	9	92.8022
non-metastatic	9	82.0916
non-metastatic	9	68.9665
non-metastatic	9	37.045
non-metastatic	8	260.424
non-metastatic	8	219.461
non-metastatic	8	202.975
non-metastatic	8	73.0583
non-metastatic	8	51.6006
non-metastatic	8	50.2041
non-metastatic	8	44.3989
non-metastatic	8	14.9909
non-metastatic	7	176.83
non-metastatic	7	107.616
non-metastatic	7	101.69
non-metastatic	7	96.5148
non-metastatic	7	94.1465
non-metastatic	7	93.2656
non-metastatic	7	60.3155
non-metastatic	7	45.2543
non-metastatic	7	33.4768
non-metastatic	7	33.0066
non-metastatic	7	26.003
non-metastatic	7	16.3742
non-metastatic	6	301.114
non-metastatic	6	189.995
non-metastatic	6	189.859
non-metastatic	6	134.39
non-metastatic	6	115.53
non-metastatic	6	70.4615
non-metastatic	6	66.7637
non-metastatic	6	64.6359
non-metastatic	6	56.5844
non-metastatic	6	54.4439
non-metastatic	6	33.738
non-metastatic	5	485.842
non-metastatic	5	193.663
non-metastatic	5	148.146
non-metastatic	5	136.93
non-metastatic	5	106.727
non-metastatic	5	87.9017
non-metastatic	5	77.0039
non-metastatic	5	70.6942
non-metastatic	5	60.8752
non-metastatic	5	46.7763
non-metastatic	5	39.9723
non-metastatic	5	36.5669
non-metastatic	5	34.2747
non-metastatic	4	321.278
non-metastatic	4	248.346
non-metastatic	4	167.538
non-metastatic	4	161.14
non-metastatic	4	131.682
non-metastatic	4	99.0841
non-metastatic	4	89.2339
non-metastatic	4	80.7201
non-metastatic	4	64.2274
non-metastatic	4	32.4996
non-metastatic	4	26.165
non-metastatic	4	17.1102
non-metastatic	3	350.756
non-metastatic	3	191.621
non-metastatic	3	133.821
non-metastatic	3	86.2509
non-metastatic	3	81.558
non-metastatic	3	74.3472
non-metastatic	2	318.952
non-metastatic	2	256.566
non-metastatic	2	105.44
non-metastatic	2	83.4933
non-metastatic	2	73.9178
non-metastatic	2	26.7951

[truncated: 61 more sheets: Figure 2k, Figure 2l, Figure 2m, Figure 2n, Figure 3a, Figure 3b, Figure 3c, Figure 3d, Figure 4a, Figure 4b, Figure 4c, Figure 4d, Figure 4f, Figure 4g, Figure 4h, Figure 5a, Figure 5b, Figure 6a, Figure 6b, Figure 6c …]
